# Supplementary material for: Genome-Wide Comparative Analysis of Invertases in the Salicaceae with the Identification of Genes Involved in Catkin Fiber Initiation and Development
Source: Curr Issues Mol Biol. 2025 Jun 5;47(6):423. doi: 10.3390/cimb47060423 (PMC12191948; doi:10.3390/cimb47060423)
Supplement: Supplementary file 1 [file cimb-47-00423-s001.zip › Supplemental Table S1.xlsx]

## Sheet: Sheet1
Supplementary Table S1. List of primer sequences used in qRT-PCR reactions.（*：For the gene IDs of Populus deltoides INV gene family members (PdeCWINV1-3, PdeVINV1-4, and PdeNINV1-13), we used the numbers from the genome annotation files. For PtUBQ, ACT7, and Salix suchowensis INV gene family members (SsuCWINV1-4, SsuVINV1-2, and SsuNINV1-11), we used GeneBank accession numbers.）
Gene ID*	Primer Name	Sequences
BU879229	PtUBQ-F	GTTGATTTTTGCTGGGAAGC
	PtUBQ-R	GATCTTGGCCTTCACGTTGT
EVM0014612.1	PdeCWINV1-F	AGTTATGGGACAAAATGTGAAA
	PdeCWINV1-R	CATAATCTAACCTAAGACCAGCC
EVM0008374.1	PdeCWINV2-F	TAATAGCACGGATGGAGTAGAT
	PdeCWINV2-R	TCATACCTCAAGTCCATACCG
EVM0008949.1	PdeCWINV3-F	TTCTGCGTTTTGTTGGTTGAC
	PdeCWINV3-R	GGAGGTTGAAAGTGATACCCAGT
EVM0021361.1	PdeVINV1-F	CCGACAACAGCTTGGTACACT
	PdeVINV1-R	TTCGACACAGGGTAAAAATCC
EVM0032360.1	PdeVINV2-F	CAAGAAGATGAAGATGCGTCC
	PdeVINV2-R	TGTTCCACGGATAATCTTTCAC
EVM0005782.1	PdeVINV3-F	ATCCAACAAAAGCAATTTACG
	PdeVINV3-R	TTGGTCAAATAGGAAAGGATG
EVM0034321.1	PdeVINV4-F	GTTTTGCTCAAGGTGGTAGGAC
	PdeVINV4-R	ATGGGCGTATGAATGCTGAAT
EVM0016105.1	PdeNINV1-F	TATGGGAAGATAACAGGCGAC
	PdeNINV1-R	ATACCCATCCGTCTATCAATCA
EVM0028453.1	PdeNINV2-F	AGTTTTTGACCTGCCCTTTTA
	PdeNINV2-R	ACAGAAACCGCCCTACTATCT
EVM0036036.1	PdeNINV3-F	ATTTCCGATTCTTTTCTCTTGG
	PdeNINV3-R	GGATAACAAATCTTCAATGGCA
EVM0037445.1	PdeNINV4-F	ATTTACCGTTACAAGACCGAAG
	PdeNINV4-R	CCAAGAGAAAAGAATCGGAAA
EVM0003860.1	PdeNINV5-F	GAGGAAGGTGGGTATTTGATT
	PdeNINV5-R	GCTTCATTATGTTTTGGAGTACC
EVM0006001.2	PdeNINV6-F	GGTGAAATGTATTGACAGGTGGG
	PdeNINV6-R	TGAACGCCATTTACAGGAAGC
EVM0018844.1	PdeNINV7-F	AATGGACTTTCGTTGGTTCTG
	PdeNINV7-R	TGGATAACAGATTTTCAGTGGC
EVM0008004.1	PdeNINV8-F	AGTGCTTTTATGGTTGCTGAC
	PdeNINV8-R	CAATGTATCTGCCAAGTTTCC
EVM0037237.1	PdeNINV9-F	CAGTGAGACTTTGATGGCAGAT
	PdeNINV9-R	CCTGTGGACTTGGTGTATGCT
EVM0031867.1	PdeNINV10-F	AGTCAGTTGAGAAATGCGAAGA
	PdeNINV10-R	TTGACTTGGCATTATCAGATACA
EVM0022732.1	PdeNINV11-F	ACAATGAGACTTTGATGGCAG
	PdeNINV11-R	CTGTGGACTTGGTGTATGCTC
EVM0014961.1	PdeNINV12-F	CAAGGATGGATTTCAGATGGT
	PdeNINV12-R	ATCGCAGGATAGGCTATTTTC
EVM0012606.1	PdeNINV13-F	CTGGTTTTTGGTGGATCATTCT
	PdeNINV13-R	GACCTCATTCCTTTCTGGCAC
KAG5238104.1	ACT7-F	GGTTTGCTGGTGATGATGCA
	ACT7-R	GCTGACAATACCGTGCTCAA
KAG5253080.1	SsuCWINV1-F	ATCCGACGACTGCTTGGTG
	SsuCWINV1-R	CAGCGGGTGTTTAGCCTTG
KAG5243975.1	SsuCWINV2-F	CTGTCCCTGCAAACTCGTCA
	SsuCWINV2-R	GTGCCCTGAACCGAATGTAA
KAG5244133.1	SsuCWINV3-F	GACGCTGGTACTGAAACGACA
	SsuCWINV3-R	TGGTTGGAAGTGAAAGGAGGA
KAG5244132.1	SsuCWINV4-F	GTTATTTGGGTGGTTGGATTC
	SsuCWINV4-R	AGGAGGTTGAAAGTGATAGCC
KAG5249197.1	SsuVINV1-F	TTGCTCAAGGTGGTAGGACG
	SsuVINV1-R	CTGCTGTTCATTGGAATACGG
KAG5230526.1	SsuVINV2-F	CGACAGGACATGGAGGATTAC
	SsuVINV2-R	AAGACCCCTTCCAATAAATCG
KAG5240243.1	SsuNINV1-F	GCTTGTATCAAGATGGGGAAA
	SsuNINV1-R	GCGAGTGTCATAGTATTCAGGC
KAG5232299.1	SsuNINV2-F	TCCAGGGGATAAGATGCCATT
	SsuNINV2-R	CTCCCCTTCTCCTCTAAGCAAA
KAG5239587.1	SsuNINV3-F	TGGCATTCCGTTCTAAGCATA
	SsuNINV3-R	ACAGATACAAATCACCGTCACCT
KAG5237853.1	SsuNINV4-F	CCCGCAGGCAGAAAGAGTT
	SsuNINV4-R	CATCCGTTTGTTCACCAGTCA
KAG5248034.1	SsuNINV5-F	TTTACTTCGTGCTTCAGTTGTC
	SsuNINV5-R	AGACGGAATGAAGTCACGAATA
KAG5224657.1	SsuNINV6-F	CGAGGATGGATTTTAGATGGT
	SsuNINV6-R	TGATAGCCATTGCTTGTTCAT
KAG5247877.1	SsuNINV7-F	CCGATCAGGAACAGTGAGACT
	SsuNINV7-R	CTGTGGACTTGGTGTATGCTC
KAG5251679.1	SsuNINV8-F	GTTGAGAAATGTGAAGCGGAAG
	SsuNINV8-R	AGTCCGACCTCCCACTACCTC
KAG5239072.1	SsuNINV9-F	CCACTCAAGGTAATCTATCCG
	SsuNINV9-R	CCATTGTGGTAACTCCATCTG
KAG5233215.1	SsuNINV10-F	GGAAGAGTTGCTCCAGTTGAC
	SsuNINV10-R	AAGTATCAAACCCCTCCGACA
KAG5251679.1	SsuNINV11-F	AAGGACTCGCATCGTCAAAAG
	SsuNINV11-R	CCGAGAGGCAGAGGTTGAGTAT
