# Supplementary material for: Genome-Wide Comparative Analysis of Invertases in the Salicaceae with the Identification of Genes Involved in Catkin Fiber Initiation and Development
Source: Curr Issues Mol Biol. 2025 Jun 5;47(6):423. doi: 10.3390/cimb47060423 (PMC12191948; doi:10.3390/cimb47060423)
Supplement: Supplementary file 1 [file cimb-47-00423-s001.zip › Supplemental Table S2.xlsx]

## Sheet: Sheet1
Supplemental Table S2.Homologous gene pairs from the P. deltoides and S. suchowensis Invertase gene families
NO.	P . deltoides				S. suchowensis
1	PdeCWINV1	EVM0014612.1	chr16	==	SsuCWINV1	KAG5253080.1	chr01
2	PdeCWINV2	EVM0008374.1	chr06	==	SsuCWINV3	KAG5244133.1	chr06
3	PdeCWINV3	EVM0008949.1	chr06	==	SsuCWINV4	KAG5244132.1	chr06
4	PdeVINV2	EVM0032360.1	chr03	==	SsuVINV1	KAG5249197.1	chr03
5	PdeVINV3	EVM0005782.1	chr15	==	SsuVINV2	KAG5230526.1	chr15
6	PdeNINV1	EVM0016105.1	chr08	==	SsuNINV1	KAG5240243.1	chr08
7	PdeNINV2	EVM0028453.1	chr13	==	SsuNINV2	KAG5232299.1	chr13
8	PdeNINV3	EVM0036036.1	chr08	==	SsuNINV3	KAG5239587.1	chr08
9	PdeNINV4	EVM0037445.1	chr10	==	SsuNINV4	KAG5237853.1	chr10
10	PdeNINV6	EVM0006001.1	chr04	==	SsuNINV5	KAG5248034.1	chr04
11	PdeNINV9	EVM0037237.1	chr04	==	SsuNINV7	KAG5247877.1	chr04
12	PdeNINV10	EVM0031867.1	chr02	==	SsuNINV8	KAG5251679.1	chr02
13	PdeNINV11	EVM0022732.1	chr09	==	SsuNINV9	KAG5239072.1	chr09
14	PdeNINV12	EVM0014961.1	chr13	==	SsuNINV10	KAG5233215.1	chr13
