# Supplementary material for: Genome-Wide Comparative Analysis of Invertases in the Salicaceae with the Identification of Genes Involved in Catkin Fiber Initiation and Development
Source: Curr Issues Mol Biol. 2025 Jun 5;47(6):423. doi: 10.3390/cimb47060423 (PMC12191948; doi:10.3390/cimb47060423)
Supplement: Supplementary file 1 [file cimb-47-00423-s001.zip › Supplemental Table S3.xlsx]

## Sheet: Sheet1
Supplemental Table S3. Ka, Ks and Ka/Ks values of tandem and segmental duplication gene pairs in P. deltoides and S.suchowensis
No.	Duplicate 1	Location 1	Duplicate 2	Location 2	E-value	Ka	Ks	Ka/Ks	Duplication Type
1	PdeCWINV2	chr06:22923121	PdeCWINV3	chr06:22919482	0	0.249621	1.19785	0.208391	Tandem
2	PdeVINV3	chr15:13459417	PdeVINV2	chr03:14483232	3.76e-250	0.348613	1.70867	0.204026	Segmental
3	PdeNINV2	chr13:472802	PdeNINV5	chr05:773232	0	0.0553108	0.216828	0.255091	Segmental
4	PdeNINV2	chr13:472802	PdeNINV1	chr08:6703225	0	0.205383	1.71817	0.119536	Segmental
5	PdeNINV4	chr10:21183172	PdeNINV3	chr08:1215796	0	0.0615259	0.237791	0.258739	Segmental
6	PdeNINV4	chr10:21183172	PdeNINV6	chr04:19121245	0	0.179028	1.24485	0.143816	Segmental
7	PdeNINV5	chr05:773232	PdeNINV1	chr08:6703225	0	0.198159	1.53917	0.128744	Segmental
8	PdeNINV7	chr05:24044123	PdeNINV11	chr09:10672157	0	0.119091	1.39779	0.0851995	Segmental
9	PdeNINV9	chr04:17702452	PdeNINV7	chr05:24044123	0	0.114484	1.44371	0.0792989	Segmental
10	PdeNINV9	chr04:17702452	PdeNINV11	chr09:10672157	0	0.0479978	0.279695	0.171608	Segmental
11	SsuCWINV1	chr01:7929888	SsuCWINV2	chr06:15728185	0	0.068966	0.689596	0.100009	Segmental
12	SsuCWINV3	chr06:16948561	SsuCWINV4	chr06:16945043	0	0.248875	1.4343	0.173516	Tandem
13	SsuVINV1	chr03:8030054	SsuVINV2	chr15:11591356	4.89e-236	0.341946	1.57408	0.217235	Segmental
14	SsuNINV1	chr08:5743869	SsuNINV2	chr13:345772	0	0.228804	1.32509	0.172671	Segmental
15	SsuNINV2	chr13:11775507	SsuNINV6	chr19:13831154	0	0.0334096	0.32214	0.103711	Segmental
16	SsuNINV3	chr08:1071815	SsuNINV4	chr10:15999564	0	0.0662773	0.291296	0.227525	Segmental
17	SsuNINV5	chr04:14455452	SsuNINV4	chr10:15999564	1.22e-192	0.291093	0.802009	0.362954	Segmental
18	SsuNINV7	chr04:13017770	SsuNINV9	chr09:9074707	0	0.0530541	0.347006	0.152891	Segmental
