# Supplementary material for: Genome-Wide Comparative Analysis of Invertases in the Salicaceae with the Identification of Genes Involved in Catkin Fiber Initiation and Development
Source: Curr Issues Mol Biol. 2025 Jun 5;47(6):423. doi: 10.3390/cimb47060423 (PMC12191948; doi:10.3390/cimb47060423)
Supplement: Supplementary file 1 [file cimb-47-00423-s001.zip › Supplemental Table S4.xlsx]

## Sheet: Sheet1
Supplementary Table S4. Conserved motifs predicted by MEME program in PdeINV and SsuINV
Motif	Best possible match	Width
1	EVQTGMKLILNLCLSDGFDTFPTLLCADGCCMIDRRMGIYGYPJEIQALF	50
2	YPAJESHEWRIVTGSDPKNTRWSYHNGGSWPVLLWLLTAACIKMGRPZIA	50
3	SFHIREYYWJDLKKLNEIYRYKTEEYSHTAVNKFNVIPDSIPDWLFDFMP	50
4	GNVSPAHMDFRWFTLGNCWAILSSLATPEQSTAIMDLIEARWEELVGEMP	50
5	EPEIVKNFLLKTLQLQSWEKTVDCFSLGZGLMPASFKVLTD	41
6	LAETRLSKDKWPEYYDGKLGRFIGKQARKFQTWSIAGYLVAKMLLEBPSH	50
7	LDADFGESAIGRVAPVDSGLWWIILLRAYGKSTGDLSLQER	41
8	VLNYDQVFVRDFVPSALAFLLNG	23
9	ASNSFETHPIVAEAWELLRRSLVYYCGQPVGTIAANDPASE	41
10	ALRCARDMLIVESFGKEGRRAITNRLYAL	29
11	LRYDYGKFYASKTFYDQSKNRRILWGWINESDSEQDDVKKGWAGLQGIPR	50
12	QWYRTGYHFQPPKNWMNDPNGPLYYKGVYHLFYQYNPDGAVWGB	44
