# Supplementary material for: Genome-Wide Comparative Analysis of Invertases in the Salicaceae with the Identification of Genes Involved in Catkin Fiber Initiation and Development
Source: Curr Issues Mol Biol. 2025 Jun 5;47(6):423. doi: 10.3390/cimb47060423 (PMC12191948; doi:10.3390/cimb47060423)
Supplement: Supplementary file 1 [file cimb-47-00423-s001.zip › Supplemental Table S5.xlsx]

## Sheet: Supplemental Tabie S5
Supplementary Table S5. Protein sequences from 11 species.
1、Physcomitrella patens
Pp1s15_44V6.1	MNSTLRLVDVSAPLGCRQCAYFHRNVGAGEASCRSDGSISASFCGLSWRQQRGLNAWTLRSSCARVVKRRWRDRQTCGIHCELKNVAEQECLLDNESILANRKVLLHGGQNGSSDGAVAESNLEREAWDLLRDAVVTYCGEPVGTIAANDPTDPHPLNYDQVFIRDFIPSAIAFLLKGETEIVRNFLLHTLQLQSWEKTVDCYCPGQGLMPASFKVRTVYLDGDETKGTEEILDPDFGEAAIGRVAPVDSGLWWIILLRAYGKCTGDISLQERVDVQTGIKMILKVCLADGFDMFPTLLVTDGSCMIDRRMGIHGHPLEIQALFYQALRCAREILVPEDGAGDLIRQINARLAALSFHIQEYYWLDISKVNEIYRYKTEEYSTEAVNKFNIYPEQVSQW…
Pp1s32_177V6.1	MNIFGKALSGETNNDIYDSGENGSIDYGRLADFRPRKIDTYNSLDERSLNDIISSGLSSPRPPRQLETVKSSECLEALLSPSIRSSAGTPREYHAFEPHPMIADAWERLRLSMVYFRDRPVGTIAALDPTEDSLNYNQVFVRDFVPSALAFLMNGEPEIVKNFLLKTLRLQSIEKRIDCFTLGEGVMPASFKVLHDPVRKTDTMIADFGESAIGRVAPVDSGFWWIILLRAYTKSTGDHTLADMADCQRGMRLILTLCLADGFDTFPTLLCADGCCMVDRRMGIYGYPIEIQSLFFMALRCAKVLIKPDGDGKEFLERIDKRLHALSFHMREYFWLDHQQLNNIYRFKTEEYSHTAVNKFNVIPESIPDWIFDFLPLKGGFFIGNVSPARMDFRWFAIG…
Pp1s227_41V6.1	MNSFQRHLSLETSSESLKRTNDSYTSGDNGSTEFERPMESRPRQIETHHSLDERSLNDIISSGLSSPRPPRQLETVKSSECLEALLSPSIRSSAGTPREHHAFEPHPMIADAWEALRRSMVFFRSKPVGTIAALDPTEDSLNYNQVFVRDFVPSALAFLMNGEPEIVKNFLLKTLRLQSIEKRIDCFTLGEGVMPASFKVLHDPVRKTDTMIADFGESAIGRVAPVDSGFWWIILLRAYTKSTGDHTLADMPDCQRGMRLILTLCLADGFDTFPTLLCADGCCMVDRRMGIYGYPIEIQSLFFMALRSAKSLIKAEGDGKEFLERIDKRLHALSFHIREYFWLDHQQLNNIYRFKTEEYSHTAVNKFNVIPDSIPDWIFDFLPLKGGFFIGNVSPARMD…
Pp1s245_40V6.1	MSKGGSLKKEAWEVLRKSIMYHHGMPIGTIAATTIDPLEDMVNYNQVFMRDFFSSGIAFLIAGEPEIVKNFLLMAVQLQGDEKQVDCFTLGEGVMPASFKVTVDQNSNQESVEADFGDAAIARVAPVDSGFWWIVLLRAYTHSTGDHSVANSPQCQLGIIRCLNLCLHDGFDTFPTLLCADGCSMIDRRMGIYGYPLDIQSLFYMALRCGKELLRQDRDMGAFVERIDKRLHALTFHMRQYFWLDHNQLNNIYRYKTEEYSYTAVNKFNIMPDSLPNWVFEFMPNKGGYMVGNVSPAFMDFRWFTIGNFLAITSSLATNQQANAIMDLVEERWDELIGEMPMKCMYPALEGEEWRIVTGCDPKNTRWSYHNSGSWPVFLWFLTAAAIKVGRPNIAHRAL…
Pp1s261_25V6.1	MNSPQRPLTLETSWESLRRTIDSNPVDNGSIDFERPMEVRPRQIENHHSLDERSLNDIISSGLSSPRPPRQLETVKSSECLEALLSPSIRSSAGTPREYHAFEPHPMIADAWETLRKSMVFFRSKPVGTIAALDPTEDSLNYNQVFVRDFVPSALAFLMNGEPEIVKNFLLKTLRLQSIEKRIDCFTLGEGVMPASFKVLHDPARKTDTMIADFGESAIGRVAPVDSGFWWIILLRAYTKSTGDHSLADMPDCQRGMRLILTLCLADGFDTFPTLLCADGCCMVDRRMGIYGYPIEIQSLFLMALRSAKSLIKAEGEGKEFLERIDKRLHALSFHMREYFWLDHQQLNNIYRFKTEEYSHTAVNKFNVIPDSIPDWIFDFLPLKGGFFIGNVSPARMDF…
Pp1s279_35V6.1	MSSTFQLVDVLAAPRCRHLSSRIHLPKHVVSASLRPCLRGLSSLEERTWTCKLREKALRTTKRERYTSASDGHTCIRCEQNLAEQGRLLEFINAHNVTSGLSVEALLNGIGQKGSSAPSSFNAPVENALEKEAWDLLREAVVTYCGEPVGTIAAKDPTDPNPLNYDQVFIRDFIPSAVAFLLKGETEIVRNFLLHTLQLQSWEKTVDCYSPGQGLMPASFKVRTVHIDGNEENGTEEILDPDFGEAAIGRVAPVDSGLWWIILLRAYGKCTGDKSVQERVDVQTGIKMILKVCLADGFDMFPTLLVTDGSCMIDRRMGIHGHPLEIQALFYHALRCAREILLPEEGAQDLIRQINSRLAALSFHIQEYYWLDIVKLNEIYRYKTEEYSTEAVNKFNIYP…
Pp1s313_22V6.1	MKSTLRLVEPLAASGCHGAASVSSAQRKVGDSWGYSPKRVAFHKQGRSYTCIKCEQNAGDSSRVVYNNQAHLEREALQEKVVVSSLQGATPEDSICVDTKSSSRREDVLVEELSQRPESVDSNTNDGAGSNGNGYKALDESPLEAEAWRLLKKAVVSYCGQPVGTIAANDPTDPYPLNYDQVFIRDFIPSAIAFLLKGEHEIVRNFIHHTLQLQSWEKTVDCYTPGQGLMPASFKVQTVFLDREGVKETEEILQPDFGEAAIGRVAPVDSGLWWIILLRAYGKCTGDLTLQERVDVQTGIKMILKVCLADGFDMFPSLLVTDGSMMIDRRMGTHGHPLEIQALFYHALRCAKEMLHPEAHDLIRSVNSRLAALSFHIQEYYWLDIRKLNEIYRYRTEEY…
Pp1s333_36V6.1	MPTNMTSFARTLTLETNNDSYASGDNGNVEFGRLMDLKPRQIETQLSLDERSINDIISSGLSSPRPPRQLETAKSSECLEALLSPSIRSSAGTPREYHAFEPHPMIADAWERLRLSMVFYRSRPVGTIAALDPEEDSLNYNQVFVRDFVPSALAFLMNGEPEIVKNFLLRTLQLQSVEKRIDCFTLGEGVMPASFKVLHDPVRKTDTMIADFGESAIGRVAPVDSGFWWIILLRAYTKSTGDYTLADMPDCQRGMRLILYLCLADGFDTFPTLLCADGCCMVDRRMGIYGYPIEIQSLFFMALRSAKSLIKADGDGKEFLEKIDKRLHALSYHMREYFWLDHQQLNNIYRFKTEEYSHTAVNKFNVIPDSIPDWIFDFLPLKGGFFIGNVSPARMDFRW…
Pp1s18_302V6.1	MFYQDWLAGSVSDIRLWLRNGMLTTVLATLFVILTSLPECMMLPASHVGNWTASPRVTVTDKEGDASSTEQPHRTGFHFQPEKNWMNVGMIGWNRGHGLEKRYAWLNTHYTDPNGLMYYKGYYHLFYQYNPEAPIWGNIVWGHAVSTDLLRWHYLEPAMKGDHWYDERGVWSGSATLLEDGSPVLLYTGESVNRTQVQNMAIPANKSDPLLLHWIKVPHNPVVVAPPGYNASEFRDPSTAWQGSDGMWRLLVGANTGKRGVIGTALLFKSQDFYQWQFVNRPLHSVAGTGMWECPDFYPVLIEGIEGLEVSSTQGQPVKHVLKISSDDLKHDYYSVGAYNAENDTYEPAIHQLDTGIGLRYDYGKFYASKSFFDPSTNRRILLGWSNESDSIQEDITKG…
Pp1s51_338V6.1	MEVYRCKPAAATVVLLLLCLTWTTTLLPLRSTTKDWAYLTERGITSSRKGPVYYKGYYHLFYQYNPFAAIPGNIEWHHVVSKDLIRWKFLGATLKRDQWYDANGCFSGSITILDDGTPVILYTGNSFENKQVQARADPEDPSDPLLRKWVKAPYNPIAPIPPGYNSSQFRDPTEAWRLSDGMWRMLVGANAGEGGLIGTALLYKSTDFQTWNFSNRLHENPTTGMWECPDLFPVRIKGRKGLNASAVGKGVLHVLKVSLDLNKHDYYSVGNYLTETDTYKPLIAEIDTGIGLRYDYGKYYASKTFFDPIRQRRIVYGWTNESTSTMDDVAKGWAGLQSIPRIVYLDQRANTSLIQWPIEEVQTLRRKKITVKDVNLEGGEVARLMDVSGVQLDIEVAFK…
Pp1s66_29V6.1	MTRNPLLDALVSEPSMDLESNGVSSEQSDALSASTSRPALSKMWMCVVLFTAACCIAMLAHPTAVTTYLSEVSTGTKLHHGELRRVTHAPISSTSGNGTILPREVASYLHRTSFHFQPEKNWMNDPNGPMYYKGYYHFFYQYNPNAPVWGDIVWGHAVSTDLIHWLYLDIALVPDQWYDIQGVWSGSITMREDGVPIILYTGSSHASEQTQNIAYPEDPSDPLLRKWVKDPENPILRHPDGIDIRDFRDPTTAWKDVDGHWLMTVGAKRHNMGVALLYKSKDLKHWELQENFLHGVANTGMWECIDFYPVSVLGYRGLDSYSAAPSVKYVLKASLDDDRHDYYALGSYNVKSKSFHADDPSRDTGIGLRYDYGKFYASKSFYDAAQQRRILWGWANESD…
Pp1s177_28V6.1	MEQSFHPTMAAKHRVMLLASAMILLAALFSPVEASHKDWHQLGVESIKSSSSATHVYQPYRTAYHFQPRKNWMNDPNGPLYYKGWYHFFYQYNRDAAVWGNITWGHAVSRDMVHWRTLHTALKGDKWYDMKGVWSGSATFLDNGVPVLLYTGWAINGTDQSSIRGQTQAMAVPEDPSDPLLREWDKSPHNPIALAPPGFNDSMFRDPTEAWKGYDGVWRMLVGAVKGTDQSIGTALLYKSTDFNKWNFTGEIQSVAGTGMWECPDIYPVHVKEKTGLRLSARGPHVKHVLKVSLDRNKHDYYSVGTYDEKTDLYTPDDTKLDTGLGLRYDYGKFYASKTFFDQNKNRRVLWGWANESSSVQDDIEKGWSSVQCLPRHIWLDEESSANLVQWPIEEVDKL…
Pp1s371_32V6.1	MPQSSDHGPVREGEGEAATLIDTVVPPSDSSSYISVPSAELDISSERNGNNKPSVAILPHSNKEWQSNATSYSSIPDHPNTLLATDDGPLILGAVPFSLDGKHSPTHNGSKITKILLLVALILLILAVLIAVAVVLQARRAGFKRIMDIRAFKHRTAFHFQPDKDWMNDPNGPMYYQGYYHLFYQYNPVGAVWGNIVWGHTVSTDLVHWRHLEPALKGDQWYDIRGIWSGSATTLSDGTPVLLYTGWSEAYDQIQSMAIPVNKSDPLLRQWLKAPQNPMAVVPEGYNSSQFRDPTTAWQGPDGLWRLLVGANTGDGGTIGTALLFKSIDFQAWNFSHSLHSVPGTGMWECPDFYPVALSGTLLGADTSTHGPTVKHVLKISANDKLHDYYSVGSYITEN…
Pp1s405_3V6.1	MYYEGFYHLFYQYNPGGAVWGNLTWGHAVSTDLIHWRDLEPALKPDEWYDNGGVWSGSVTICPDGSPLILYTGTIAPSGVADDLEQSQNLAVPEDLADPLLRKWVKSRENPILRHPVGIDKEDFRDPTTAWQVNDGTWRILVGAKMGRDGMALLYKSEDLRHWELDENVLHTVPGSGMWECLDFFPIAPFGREGLDTSVNGPHVKHVLKASMYDDQHDHYAVGTYNLSTESFTPINHALDIQHGLHYDYGKFYASKSFYDPVKKRRIVWGWSNESDSAAQDIARGWASLQAIPRVLWLDTALGDSLIQAPIEEVDDLRVGKVSKTDVDLEAGSVIKIEGSSGGQLDIEVIFEYPNVSNVIVQDYGFLNGPFDCGNGGSAQRGVYGPFGLLVLTDDAYQE…
2、Selaginella moellendorffii
89558	MPLGFDASAADPSDTASRNGDAHLCDLISDIDFSKLVALKPRPIETQRSLDERTLSDLVSPGISPLPPSRHEIGENFSMNWFRSASNTPRSLLDPNPAMIDAWEQLRRSLVYFRDKPIGTIAANDPVEESLNYNQVFVRDFVPSALAFIMNGEPEIAKNFLMKTLRLQAWEKRIDCFTLGEGVMPASFKVLHDPSRTDTMIADFGESAIGRVAPVDSGFWWIILLRAYVKATGDHNLSDDPDCQRGIRLILTLCLSEGFDTFPTLLCADGCCMIDRRMGIYGYPIEIQALFFMALRCAKFLLKPEAGGKEFIERIDKRLHALRYHLRSYFWLDFQQLNNIYRYKTEEYSHTAVNKFNVIPDSIPDWVFDFMPMKGGYFIGNVSPARMDFRWFTIGNCVA…
111393	MIAGPASAATPRSPLHPYEPNPMIAEAWDSLRKSLVYFRGKPVGTIAALDPNEEALNYNQVFVRDFVPSALAFLMNGEAEVVKNFLLKALRLQAWEKRVDCFTLGEGVMPASFKVMQDPVRGTETMLADFGEAAIGRVAPVDSGFWWIILLRAYTKSTGDFTLAEMPDCQRGMRLILSLCLAEGFDTFPTLLCADGCCMIDRRMGIYGYPIEIQSLFFMALRCAKTLLKPELGGKEFIERIEKRLVALSYHIRTYFWLDFQNLNNIYRYKTEEYSHTAVNKFNVIPDSIPDWVFDFMPMKGGYFIGNVSPARMDFRWFLIGNCVAILSSIATPEQASAIMDLVEARWADLVGEMPLKISYPAMDAEEWVIVTGCDPKNTRWSYHNGGTWPVLLWMLTAA…
151264	MIGEAWEHLRRSIVYFRGNPVGTIAANDSAEEVLNYNQVFVRDFVPSALAFLMNGESDIVKNFLLKALRLQAWEKRIDNFTLGQGAMPASFKVLHDPVRRTDTMVADFGESAIGRVAPVDSGFWWIILLRAYTRSTGDHSLADMPDCQRGIKLILTLCLAEGFDTFPTLLCADGCCMVDRRMGIYGYPIEIQALFFMALRCAKTMLKQEAPGNKELLERIDKRLNALSYHMRNYFWLDHHQLNSIYRYKTEEYSHTAVNKFNVIPESIPDWVFDFMPMRGGYFIGNVSPARMDFRWFLLGNCVAILSSMATSEQAEAIMDLIEERWEDLVGEMPLKISYPAIEGHEWRIVTGFDPKNTRWSYHNGGSWPVLLWLLTAACVKTGRPQMARRAIEQAEQRL…
267827	MVYYCGTPVGTIAANDPTDGHPLNYDQVFIRDFIPSAIAFLLKGETDIVRNFLLHTLQLQSWEKTVDCYNPGQGLMPASFKVRTVPLEGDPANGTEEVLDPDFGEAAIGRVAPVDSGLWWIILLRAYGKSTGDYTLQERVDVQTGMKMILKLCLADGFDMFPTLLVTDGSCMIDRRMGIHGHPLEIQALFYSALRCAREMLISEDSALDLIRTLTSRLSALSFHIREYYWVDMGKLNEIYRYKTEEYSHEAVNKFNIYPDHLSPWLVDWIPNKGGYLVGNLQPAHMDFRFFSLGNLWAIVSSLATPEQAEGILDLIEARWVDFVGNMPMKICYPALQGEEWRIITGSDPKNTPWSYHNGGSWPTLLWQLTVACIKMGRPEMAERAIEVAEKRISRDRWP…
443960	MSPGSFPGVEAALSSPSRLKTWNPGSQSHGRVCRGSIIVSGLALSHPRRSDSIRFLRRGKWRRSPLKSRLYILAENRVFTQDGANPVPDLDQQRQRQVYVPAAGILPLNLDVENFKGNSSDLTFKEARKESPFEQEAWRLLRASIVHYQGCPVGTIAANDPTDASALNYDQVFIRDFVPAGIAFLLKGEPAIVRNFLLCTLRLQSWEKTVDFYSPGQGLMPASFKVQSVAAEEDTCEEILDPDFGEAAIGRVAPVDSGLWWIILLRAYGKSTGDLSLQERMDVQTGIRMILKLCLSDGFDMFPTLLVTDGSCMIDRRMGIHGHPLEIQALFYSALQCAKEMLIPDEKSHQLLTAVNSRLSALSFHIREYYWLDIAKLNEIYRYKTEEYSHEAVNKFNIY…
98949	MDPESQRSYAELPSGEEAEEIHSNPTAATENSRNRRIDLVLTLVGICCVVAGTFFWISLPSSNTENFSRIAPDGGFLASERTAFHFQPRNNWMNGPLFYKGYYHLFYQYNPYGVEWGNISWGHAVSTDLLHWQHMDLAMQPDKWYDADGVWSGSATILPNGQVIMLYTGSTNASVQVQNLALPLNTSDPLLREWIKIPENPILVPPPGIAPKDFRDPTTAWLEADGLWRIAIGAKKGRAGLALIYKTFDFLHWELEEEYLHTVQGTGMWECIDFYPVSTATSNGLDTSKVQTNELTKHILKASLDDDKHDYYAIGLYSESSHTWIPDALDNDVGLGLRYDYGKYYASKTFFDSKHQRRILWGWANESDSLQDDIRKGWSSVQTLPRILYLDNLTGTNLI…
127793	MLLIIIILSLAGSSVGDDLRPAFHFQPIKNWMNGPMLYKGLYHLFFQYNPTAPVFGNISWGHAVSKDLINWSFLDLALQRDKPYDQNGAFSGSITFVKGVPVILYTGSALNLDQSQNEAVPANISDPLVRTWKKLERNPIIFPPPSGVRTVDFRDPTTAWIGADGLWRILVGAKKNATGAAILYTSKDFVHWDLVDNPLHEVAGTGMWECPDFYPVSSFGTKGLEDSVRGSGVKHVLKVSLDNTRQDAYAVGTYDAAADKFIPNVPELDTGIGLVYDYGVFYASKTFYDPEKQRRVLWGWVTEKDSVEADIAKGWAGVQALPRQIWLDETHQNGVRQWPLAEVYKLRRRDYHSQAYRKLQGGALQEIHSGRKKFQLDIEVTFTVRNHKLVTLDSIMEDG…
269386	MLPGLLPFPWPEQEQPHNNPPQNLLRTGFHFQPVKNWMNDPNGPLFYKGVYHLFYQWNPYAAVWGNITWGHAVSTDLIHWKYVKELALVPDRWYDIKGVWSGSATIVNGEPILLYTGWTNSSTQVQNKAVPKNSSDPLLREWIKVDAENPFAVPPPGINTSDFRDPTTAWIGQDGLWRTAVGSKYRANDTGIILQYRSKDFAKWELLDESLHAVNGTGMWECPDFFPVAVHGQQGSENYLGEENAIQKFVIKVSLDETRFDTYVVGDYDPASEKFLPSFEALDIGTALRYDYGIYYASKSFYDPHKKRRVLLGWINEADKPTSDIRKGWASVQAIPRVVWLDENQHSLRQWPVPEINSLRKHPIRHTDLLLKQGEVFKVNGSQGSQLDIEVTFQIPKAH…
3、Oryza sativa
LOC_Os02g32730.1	MGIAEVALHSMPGAFAAHSPASNLPLAADAARGRRRRSANSLHSSRALQGPVRFPGLRAAVECQCQRIDDLARVTEGNGAWVKDAVDKASHALGDVRVPGQAVGGNGSVNGSAAKPPPQRRKASSVEDEAWELLRESVVYYCGSPVGTIAANDPNDANPMNYDQVFIRDFIPSGIAFLLKGEYEIVRNFILHTLQLQSWEKTMDCHSPGQGLMPASFKVRTIPLDGDEDATEEVLDPDFGEAAIGRVAPVDSGLWWIILLRAYGKCSGDLTVQERIDVQTGIKMILKLCLADGFDMFPTLLVTDGSCMIDRRMGIHGHPLEIQALFYSALLCAREMLTPEDGSADLIRALNNRLIALSFHIREYYWVDMQKLNEIYRYKTEEYSYDAVNKFNIYPDQVS…
LOC_Os01g22900.1	MNGQTPMGLAAAAAAAVRPCRRRLLSSATAAAAAATVATATPLFPRCPHPHHHLHGRRLPFLASAASQQQQQSGQTAASPATPPIPSDPRAAVSGNLPFFDRVLFPDTFPVETPPPSSAAASAAAAADEEVASALKAREETEAEREAWRLLRRAVVSYCGEPVGTVAAEDPECTETLNYDQVFIRDFVPSALAFLMRGETEIVRNFLLHTLQLQSWEKTVDCYSPGQGLMPASFKIRAVPLDDNNEAFEEVLDPDFGESAIGRVAPVDSGLWWIILLRAYCKITGDNALQERVDVQTGIKLILSLCLSDGFDMFPTLLVTDGSCMIDRRMGIHGHPLEIQALFYSALRCSREMLVMNDGSKNLLRAINNRLSALSFHIREYYWVDMKKINEIYRYKTEE…
LOC_Os04g35280.1	MEVAGMRKASSHASMAAAAADPDDFDLTRMLNHRPRINVDRQRSFDDRSLAELSISGTASRGGGGGGYPAMMESYESMYSPGGGLRSLCGTPASSTRLSFDPHPLVFDAWDALRRSLVCFRGQPLGTIAAVDHSSDEVLNYDQVFVRDFVPSALAFLMNGEPEIVKNFLLKTLLLQGWEKRIDRFKLGEGAMPASFKVLKDAKRGGAERLVADFGESAIGRVAPVDSGFWWIILLRAYTKSTGDLSLAETAECQRGIRLIMNQCLAEGFDTFPTLLCADGCCMIDRRMGVYGYPIEIQALFFMALRCALLMLKPDAPEGKETMDRVATRLHALTYHMRSYFWLDFQQLNDVYRYRTEEYSHTAVNKFNVIPESIPDWVFDFMPSRGGYFVGNVSPARMD…
LOC_Os04g33490.1	MEIARVVAPPLRLAWCPASRRWGRRKGRPPCPSSLPGPRHDHAVKRPGGEAAGGRSVNGAAPAPAPAPAEAPAKAPQRRQRRGPHDVEDEAWGLLRESVVRYCGSPVGTIAACDPNDASPLNYDQVFIRDFVPSGIAFLLKGDYEIVRNFILHTLQLQSWEKTMDCHSPGQGLMPASFKVRVVPLDGDDDVTEEVLDPDFGEAAIGRVAPVDSGLWWIILLRAYGKCSGDLSVQERIDVQTGIKMILKLCLADGFDMFPTLLVTDGSCMIDRRMGIHGHPLEIQALFYSALLCAREMLTPEDGSADLIRALNSRLIALSFHIREYYWLDKRKLNEIYRYKTEEYSYDAVNKFNIYPDQIPPWLVEWIPPKGGYFIGNLQPAHMDFRFFSLGNLWSIVSS…
LOC_Os02g34560.1	MELAVGAGGMRRSASHTSLSESDDFDLSRLLNKPRINVERQRSFDDRSLSDVSYSGGGHGGTRGGFDGMYSPGGGLRSLVGTPASSALHSFEPHPIVGDAWEALRRSLVFFRGQPLGTIAAFDHASEEVLNYDQVFVRDFVPSALAFLMNGEPEIVRHFLLKTLLLQGWEKKVDRFKLGEGAMPASFKVLHDSKKGVDTLHADFGESAIGRVAPVDSGFWWIILLRAYTKSTGDLTLAETPECQKGMRLILSLCLSEGFDTFPTLLCADGCCMIDRRMGVYGYPIEIQALFFMALRCALQLLKHDNEGKEFVERIATRLHALSYHMRSYYWLDFQQLNDIYRYKTEEYSHTAVNKFNVIPDSIPDWLFDFMPCQGGFFIGNVSPARMDFRWFALGNMIA…
LOC_Os11g07440.3	MKRVSSHVSIASEAEINLDLSRLLIDKPRLTLERKRSFDEQSWSELSHRQNDGFDSIMHSPAFPSGFDSPFSLGTLGDPHPLVNEAWEALRKSVVYFRGQPVGTIAAVDHASEEVLNYDQVFVRDFFPSALAFLMNNETDIVKNFLLKTLHLQSSEKMVDRFKLGAGAMPASFKVDRNRNRNTETLVADFGESAIGRVAPVDSGFWWIILLRAYTKYTADTSLAESPECQNCMRLILNLCLSEGFDTFPTLLCTDGCSMIDRRMGIYGYPIEIQALFYMALRCALQMLKPDGEGKDFIEKIGQRLHALTYHMRNYFWLDFPHLNNIYRYKTEEYSHTAVNKFNVIPDSIPDWVFDFMPCRGGYFLGNVSPAMMDFRWFALGNCIAIISSLATPEQSVAI…
LOC_Os02g03320.1	MVLYADPPPPIKPPEIKIKELANKSTYESSMMEQKTRLHAIERHRSCEVSQAILSEVENRHQHQTLEPIKSPISGCSPSVESTTDTNTVHRHTVADAAWEALKKSIVHFRGQPIGTVAAIDKSQGALNYDQVFMRDFVPSALAFLMKGEPTIVKNFLLETARLQLREKMVDLFKLGQGVMPASFKVHHCNSKHKTESLLADFGETAIGRVAPVDSGLWWIILLHAYTIWTRDNSLAESPECQRAMRLILKLCLSEGFDTSPALLCADGCSMIDRRMGIYGYPIDIQALFFMALRCAVTLLKEDHNDDFVYQISRRIKALSYHLHSYYWLDFQRLNEIYRYKTEEYSETALNKFNVIPESIPDWIFDFMPSRGGYFIGNVSPARMDFRWFCLGNFIAILS…
LOC_Os03g20020.1	MAAAAISHLRRGAPRHARALLYLSTRRFSSSSAAGVAPLAAVAASARRLLSTSVDSGASSTGESYKPPLFDPFRAASLASSAPPLESPPIEELPDDATPPPEEEPGLPAPEKDPVATACQHELEGLKAWVETVRSRKESTEEKEAWSLLGRSVVSYCGTAVGTVAANDPSTANQMLNYDQVFIRDFVPSAIAFLLKGEGDIVKNFLLHTLQLQSWEKTVDCYSPGQGLMPASFKVRSIPLDGNSEAFEEVLDPDFGESAIGRVAPVDSGLWWIILLRAYGKITGDYALQERVDVQTGIRLILNLCLSDGFDMFPTLLVTDGSCMIDRRMGIHGHPLEIQSLFYSALRCAREMVSVNDGSNSLIRAINYRLSALSFHIREYYWVDMKKINEIYRYKTEEY…
LOC_Os04g45290.1	MVPDHWYDINGVWTGSATQLPDGRIVMLYTGATEESVQVQNLAEPADPNDPLLREWSKAEANPVLVPPPGIGLTDFRDPTTAWRNPADSAWRITIGSKDRDHAGLALVYKTEDFLHYDLLPTLLHVVKGTGMWECVDLYPVSTSPAVEDGLETSTPPGPGVKHVLKASLDDDRNDYYAIGTYDGETDTWTPDNADIDVGIGLRYDYGKFYASKTFYDPVGRRRVLWGWIGETDSERADILKGWASLQSIPRTVMLDTKTGSNLLQWPVVEVENLRMRGKSFDGLDVSPGSVVPLDVGKATQLDIEAVFEVDTSAADGVVTEAGAAAYSCGTGGGAVGRGLMGPFGLLVLADDQLSERTAVFFYLVKGVDGNLTTFFCQDELRSSKANDLVKRVYGSLVP…
LOC_Os04g33740.1	MGVLGSRVAWAWLVQLLLLQQLAGASHVVYDDLELQAAATTADGVPPSIVDSELRTGYHFQPPKNWINGNAPMYYKGWYHLFYQYNPKGAVWGNIVWAHSVSRDLINWVALKPAIEPSIRADKYGCWSGSATMMADGTPVIMYTGVNRPDVNYQVQNVALPRNGSDPLLREWVKPGHNPVIVPEGGINATQFRDPTTAWRGADGHWRLLVGSLAGQSRGVAYVYRSRDFRRWTRAAQPLHSAPTGMWECPDFYPVTADGRREGVDTSSAVVDAAASARVKYVLKNSLDLRRYDYYTVGTYDRKAERYVPDDPAGDEHHIRYDYGNFYASKTFYDPAKRRRILWGWANESDTAADDVAKGWAGIQAIPRKVWLDPSGKQLLQWPIEEVERLRGKWPVILK…
LOC_Os02g01590.1	METRDDVADASALPYSYSPLPAGDAASADLAAARRSRRRPLCVALFLASAAVILAVAVLSGVRLAGRPATTTMVVPGVVEMEMASRGPESGVSEKTSGAEEMVRLMGGAAGGEAFPWSNAMLQWQRTGFHFQPERNWMNDPNGPVYYKGWYHLFYQYNPDGAVWGNKIAWGHAVSRDLVHWRHLPLAMVPDQWYDVNGVWTGSATTLPDGRLAMLYTGSTNASVQVQCLAVPSDPDDPLLTNWTKYHANPVLYPPRTIGDRDFRDPTTAWRDPSDGDWRIVIGSKDEHHAGIAVVYRTADFVTYDLLPGLLHRVEATGMWECIDFYPVAGGEGVDMTEAMYARNKGVVHVMKASMDDDRHDYYALGRYDPARNAWTPLDAAADVGIGLRYDWGKFYASK…
LOC_Os01g73580.1	MYYNGIYHEFYQYNPNGSVWGNIVWGHSVSTDLINWIRLEPAIEGNTPSDINGCWTGSATILTGDQPVIIYTGADTEKRQVQNIVLPKNRSDPYLREWTKPKNNPLIEPVGPGLNSNQFRDPTTGWIGPDGLWRIAVGAELNGYSAALLYKSKDFMQWTRVDHPLYSSNASNMWECPDFFAVLPGKNNGLDLSAAIPNGAKHVLKMSLDSCDKYMIGVYDLKHDMFVPDTVLDDRRLWLRIDYGNYYASKSFFDSKKGRRIIWGWTNETDSTSDDVAKGWAGIHAIPRTIWLDGDGKRLLQWPIEEVESLRRNEVSHQGLELKKGDLFEIKGTDTLQADVEIDFELTSIDAADPFDPSWLLDTEKHCREADASVHGGLGPFGLVVLASDNMDEHTTVHF…
LOC_Os04g33720.1	MATARARAALVFVALLQMAAVVVVRASHVVYPELQSLEAKHVDGKLRTGYHFQPPKHWINGTYGPMYYKGLYHLFYQYNPKGAVWGNIEWAHSVSTDLIDWTALEPGIYPSKTFDEKGCWSGSATVLPSGVPVIMYTGIDPDERQVQNVAYPVNLSDPYLREWYKPDYNPIINPDGGINASAFRDPTTAWYGPDGHWRLLVGSKVNMKGLAVLYRSRDFKKWVKAHHPLHSAHTGMWECPDFFPVAVAGGSRHYRRGVDTAELHDAAVAEEVKYVLKVSLDLTRYEYYTVGWYDHATDRYVPDAAFPDNDYGLRYDYGDFYASKSFYDPAKRRRIVWGWANESDTVPDDRRKGWAGIQAIPRKLWLSADGKQLVQWPVEELKALRAKHVNVTDKVIKKG…
LOC_Os04g56930.1	MAELPTTSSLPSSGRMMAGPLYHNGLYHFFYQYNPHGPLWDTGKLSWGHSVSGDLVNWAFLGTAIDPTDPFDVNGCWSGSATVLLGGRPAFLYTGRDAGGVQVQNVSFAKNPLDPLLREWEKPSCNPIIAFPADVINNNFRDPTTAWLGRDGLWRMVVAAEVAGAGSALVYRSADFLRWERNAAPMHSSAAVPVLECPDFFPVAEHGIDGLDTSANGGGTGVKHVLKLSEFDTHQDFYMARRNRRVQWLWVNEYDSKADDVAKGWAGVQAFPRKVWLDGDGKQLLQWPVDEIETLRTKRVGLQGTEVKAGGLHEIVGVASSQADVEVVFEIPNLEDEAESFDPDWLDPHKLCKDKGAASAHGGVGPFGLIVMASGDLQEQTAVFFRVFKHHGKYKVFMC…
LOC_Os04g56920.1	MALAGLPLSVFAIAVHFCLVFSSSSSPPVCPANGHRDRTAYHFQPAKNWQNGAYGPVYYNGMYHLFYQYNPHGALWDVGNLSWGHSVSGDLVNWAALDNALDPTAPFDANGCASGSVTILPDGVPVVMYSGIDARRRQVQNVAFPKNPRDPLLREWTKPGYNPVIPVPADVSPDNFRDPTTAWLGSDGLWRFAISAVADGVGATLVYRSADFLRWERNAAPLHASRDAVMAECPDLFPVAEHGEDGLDLDASAIGGAGAGVRHVLKVSMPDTLEDYYMVGRYDDADDTFTVPPEDLEAHGDDYRRWRRIDHGHLYASKTFYDAGKKRRVLWAWVNESDSEADDVTKGWSGLQSFPRAVWLDEGGRQLVQWPVEEIETLRRKRGVLLGGNEVEAGGLREI…
LOC_Os09g08072.1	MARLGLAVCAASFHLFLLLASTSSLRRAPTEADTANHARRTAYHFQPAKNWQNDAGPMYHNGMYHLFYQYNPHSALWDIGNLSWGHSVSGDLLNWAALDTALDPTSPFDANGCWSGSATILPGALPAILYTGIDASKEQVQNVAFAKNPSDPLLREWEKPAYNPVIALPADVPGDKFRDPSTAWLGRDGLWRIAVSAEVDGVASTLVYRSKDFVRWERNAAPLHASRAAGMVECPDLFPVAERGEDGLDTSANGAGGVRHVLKLSVMDTLQDYYMVGTYDDAADAFSPAEPERGDDCRSWRRLDYGHVYASKSFFDVRKNRRVLWAWANESDSQADDVARGWSGVQTFPRKMWLAKDGKQLLQWPIEEIKTLRRKRAGLWQGTRLGAGAVQEIVGVASS…
4、Solanum lycopersicum
Solyc03g121680.1.1	MGYVRSVWLGVFVFISIHGYGNIRLFEASSRVIQTPDHIYRTAYHFQPAKYWMNDPNGPVIYMGIYHLFYQYNLYDAQTSNIVWGHSTSTDLVNWTPQPPALLRSEPYDFKGCFTGSTTLLSGGKPAVLYTGLDFSGIQVQNLAVPKNVADPYLTEWVKSPYNPLIAPNSVNKIDGQNFRDPSTAWLNPDGNWRMVVGNQQNGSGIGLLYRSKNFIDWIQAENPLHFLNNSGMWECPDFFPVSKISKNGLETSTIGQNVKHVFKASTANTDYYTIGTYNPTNDIFIPDNRSLDIGLGFRYDYGKFYASKTFFDSSTSRRILFGWVNESVNNLEINSMRGWAGLQGIPRRIWLHKSGNQLLQWPIVEIEKLRMNPVIEDTTVLMPGSIREISGVNATQAD…
Solyc09g010080.2.1	MELFMKNSSLWGLKFYLFCLFIILSNINRAFASHNIFLDLQSSSAISVKNVHRTRFHFQPPKHWINDPNAPMYYNGVYHLFYQYNPKGSVWGNIIWAHSVSKDLINWIHLEPAIYPSKKFDKYGTWSGSSTILPNNKPVIIYTGVVDSYNNQVQNYAIPANLSDPFLRKWIKPNNNPLIVPDNSINRTEFRDPTTAWMGQDGLWRILIASMRKHRGMALLYRSRDFMKWIKAQHPLHSSTNTGNWECPDFFPVLFNSTNGLDVSYRGKNVKYVLKNSLDVARFDYYTIGMYHTKIDRYIPNNNSIDGWKGLRIDYGNFYASKTFYDPSRNRRVIWGWSNESDVLPDDEIKKGWAGIQGIPRQVWLNLSGKQLLQWPIEELETLRKQKVQLNNKKLSKGE…
Solyc09g010090.2.1	MDYSSNKSSRWALPVILVCFFVILLSNNVVFASHKVFIHLQSQNAVNVHTVHRTGYHFQPEKHWINDPNAPMYFNGVYHLFYQYNPNGSVWGNIVWAHSVSKDLINWINLEPAIYPSKPFDQFGTWSGSATILPGNKPVILYTGIIDANQTQVQNYAIPANLSDPYLREWIKPDNNPLIIADESINKTKFRDPTTAWMGKDGHWRIVMGSLRKHSRGLAIMYRSKDFMKWVKAKHPLHSTNGTGNWECPDFYPVSSKGTDGLDQYGEEHKYVLKNSMDLTRFEYYTLGKYDTKKDRYVPDPDSVDSLKGLRLDYGNFYASKSFYDPSKNRRVIWGWSNESDIFPEDDNAKGWAGIQLIPRKVWLDPSGKQLVQWPVEELETLRTQKVQLSNKKMNNGEK…
Solyc10g083290.1.1	MEILRKSSSLWALPILVLCFFINNGVFVDASHKVYMHLQSTTSHVDASKVHRTGYHFQPPKNWINDPNGPMYYNGVYHLFYQYNPKGATWGNIVWAHSVSKDLINWIPLEPAIYPSKVFDKYGTWSGSATILPGNKPVILYTGIVDANKTQVQNYAIPANMSDPYLRKWIKPDNNPLIVADKNINKIQFRDPTTAWMGRDGYWRVLVGSVRNHRGKVIMYKSNKNFMKWTKAKHPLHSAQGTGNWECPDFFPVSLKNENGLDTSYDGKDVKHVLKVSFDVTRFDHYTVGTYDTKKDKYFPDNTSIDGWKGLRLDYGNYYASKTFFDSGKNRRILLGWANESDTVDNDVKKGWAGVHPIPRKIWLDPSGKQLVQWPVQELETLRKKKVQLNNKKLNKGEK…
Solyc10g083300.1.1	MDCFKKSFLFSLPFFLLYFSIILSFNNGVNASHRVFPGLQSTSAVDVKNVHRTRYHFQPPKNWINDPNAPMYYNGVYHLFYQYNPYGSVWGNIVWAHSVSTDLINWIPLEPAIYPSKVFDKYGTWSGSATILPDNKPIILYTGIVDAKNTQVQNYAIPADLSDPFLRKWIKPDNNPLIDADVNINKTQFRDPTTCWLGQDGHWRTLIGSLWGNKGMAILYKSRDLMKWTKVQQPLHSVDGTGNWECPDFFPVLLRGTNGLDASYKGENIKYVLKVSLDVTRFEYYTVGIYDTKKDKYIPDKTSIDGWKGLRLDYGNYYASKSFYDPSKNRRIVWGWANESDTVNDDVKKGWAGIQTIPRKIWLDSSGKQLVQWPVEELESLRGHKIQLSNRKLNKGDKI…
Solyc06g064620.2.1	MQRWGCVRTQAIDVGCYMKLGTKVQYIDMRCPMAQPYRTAYHFQPPKNWINGPMIYKGIYHLFYQYNPESAEWGNIAWGHSTSTDLVNWTIHPPALLPSDAYDINGCWSGSATILQDGTPAILYTGGNSQKVQLQNLAVPKDPSDPYLVEWVKSPDNPIMIPNEDEKESFRDPTTAWLGPDGIWRVVIGNERENRGTAVLYKSEDFIRWTEAERPLHSSSETTMWECPDFFPVLVDGENGLDISEIFSGIKHVLKNSVARSFVDYYTVGAYDHHNDVYTPDEGSVDNESGLRLDYGRYYASKSFFDSEKKRRIFIAWVNESTSKEIDLIKGWSGLQSFPRKIWLDKGGKQLVQWPVEEIEMLRTNKVDLQNITLEAGLKREICGVTAAQADVEISFSIP…
Solyc10g085640.1.1	MVILKNLSLCVLLFMSFLLFFEVNASHEINRKLQSVSNNVVKRILRPKFHFRPMFRTTTLDPTGPMYYNGIYHLFYQYNTKGEVWGNIVWAHSVSVDMVNWINLEHAIYPSEVFDKYGIVDDNQTQVQNYAIPANLSDPFLRKWIKPDNNPLVVADESINKTKFRDPTTAWLGQDGSWRMLVGSLRKNKRGLAILYRSKDFVKWTKAPHPFHSSVNTGNWECVDFFPVSLEKTDGLDTSAIGDKIKHVMKASLDDNRWDYYTIGTYDRKRDRYIPDDAMIEGSHGLRLDYGNFYASKTFYDPSKNRRVLMGWCNESDVFPTDDIFKGWSGIQAIPRKLWIDPSGKHLVQWPIEELETLRKKKVELRNHKLNKGENVEVEGITPAQADVEVTFSFSSLEN…
Solyc10g085650.1.1	MEFLRKSSLCAFLFMLFFCSNEANSSHEEFRRLQSSSSKLLKNLFRTEYHFQPPKHWINGLMNYNGIYHLFYQYNPKGAVWGNIVWAHSVSIDMINWINLEPAIYPSEVFDKYGTWSGSTTILPGNKPVILYTGIVDDKQTQVQNYAIPANLSDPFLRKWIKPDNNPLIVADESINKTKFRDPTTAWLGQDGRWRMVVGSLRKNERGLAIMYRSKDFMKWTKAQHPLHSSAKTGNWECVDFFPVSLENTDGLDTSFKGDKIKHVLKVSLDVTRFDYYTIGTYDTKRDRYIPDDTMIDGWHGLRLDYGNFYASRTFYDPMKNRRVLWGWTNESDVFPEDSIKKGWSGIQAIPRKLWIDPSGKHLVQWPIEELEMLRKEKVELRNYELNKGENVEVQGITP…
Solyc03g083910.2.1	MATQCYDPENSASRYTLLPDQPDSGHRKSLKIISGIFLSVFLLLSVAFFPILNNQSPDLQIDSRSPAPPSRGVSQGVSDKTFRDVAGASHVSYAWSNAMLSWQRTAYHFQPQKNWMNDPNGPLYHKGWYHLFYQYNPDSAIWGNITWGHAVSKDLIHWLYLPFAMVPDQWYDINGVWTGSATILPDGQIMMLYTGDTDDYVQVQNLAYPANLSDPLLLDWVKFKGNPVLVPPPGIGVKDFRDPTTAWTGPQNGQWLLTIGSKIGKTGVALVYETSNFTSFKLLDGVLHAVPGTGMWECVDFYPVSTKKTNGLDTSYNGPGVKHVLKASLDDNKQDHYAIGTYDLGKNKWTPDNPELDCGIGLRLDYGKYYASKTFYDPKKERRVLWGWIGETDSESADL…
Solyc08g079080.2.1	MSIPNSETNNGVPYTHLPESDNDSGNTPARCRKTNRSTFIILTGLVAFLLFFVAVKYGNNDGTDDIIPGPVPPHETVCNMIGSNLMPLTTMRTVARGVEEGVSAKSHGHFLGVRPFPWTQKMLAWQRTSFHFQPKKNWMNDPNGPLYYKGWYHLFYQYNPEAAVWGNIVWGHAVSRDLIHWQHLPVAMVADQWYDINGVWTGSATFLPNGDLIMLYTGSTNESIQVQNLAYPADPSDPLLRKWIKYEGNPVLIPPPGIGLKDFRDPTTAWTTPEGKWRITIGSKINKTGISLVYDTIDFKKFELLKGMLHGVPGTGMWECVDFYPVSKIAENGLDTSENGPAVKHVLKSSLDDDRNDYYALGTYNAGAGKWVPDNPIIDVGIGLRYDYGNFYASKSFYD…
Solyc10g085360.1.1	MFFLKNCFICPFLVIIILLLFFFNGIKASHEVFRNLQSLSSTNTIKYHRTGYHFQPPKHWINGPMYYNGVYHLFYQYNPKGAVWGNIVWAHSVSTDLINWVHLDHAIYPSKEFDQYGTWSGSVTILPNNIPVILYTGIIDANNTQVQNYAIPADASDPLLREWIKPDENPLIVADISINKTRFRDPTTAWLGRDGHWRMVVGSARRHRGVAILYRSRDFLKWTKAQHPLHSSSKTGNWECPDFFPVSLNHTNGLDTSVDGENVKHVLKVSLDDTRFEYYTIGTYDTKNDRYIPDHKMIDGWKGLRLDYGNFYASKTFYDPSKNRRVLWGWANESDAVPRDAIKKGWAGIQAIPRKLWLDPSGKQLVQWPVEELETLRNKKVELRNHKLNKGEIVEVEGI…
Solyc01g100810.2.1	MKSINLITMTPCCRILIPCRSNSFLGLPFKKTHNLSNFRQKCDFYSYPSRILGNGRIINRTQKLFCVMRNSSCGQSRVFSRNFNGINPMGTSKRGFRVIASVASDFRNHSTSIEKTRVNNDKNFERIYVQGGFNAKKPLGLENADLDEHAATGQHEKVESVKEGEESQTVKEAWKLLENAVVKYCGSPIGTLAANDPNDKLPLNYDQVFIRDFIPSALAFLLKGEKEIVRNFLLHTLQLQSWEKTVDCYSPGQGLMPASFKVRTVPLDDNKYEEVLDPDFGESAIGRVAPVDSGLWWIILLRAYGKITGDYGLQERVDVQTGIKLIINLCLSDGFDMFPSLLVTDGSCMIDRRMGIHGHPLEIQALFYSALRCSHELLSLDDGSKNLVNAINNRLSALS…
Solyc01g111100.2.1	MQTRSSTNNDPKSIPPFIYFGRRMSSELICKSIEASRMSTHSGDVSNNDASIRNIDSCSTVTELDDIDFSRLPRPRNLNIERQGSYDEKSLTETQLGFSPHPPSRAENFFRALEHFDCIFSPSKRSEFTTPRSPFGQGPHPMVAEAWDSLRRTLVHFRGQPVGTIAALDNSDEKLNYDQVFVRDFVPSALAFLMNREPEIVKNFLLKTLRLQSWEKKIDRFQLGEGVMPASFKVLHDPVRNTETLIADFGESAIGRVAPIDSGFWWIILLRAYTKSTGDTSLSELPECQKGMRLILSLCLSEGFDTFPTLLCADGCSMIDRRMGVYGYPIEIQALFFMALRCALLLLKHDAEGKEFVERIVKRLHALSYHMRNYFWLDLKQLNDIYRYKTEEYSHTAVN…
Solyc04g081440.2.1	MPSPVDVSQNGNARHAEAAPSLFEIEEDLARLLERPRQVNIERKRSFDERSFSEMSMTHSPPRQVYKNSENSSRVFDNMVGVYSPGRWSGIHTPRSTFGYEPHPIIGEAWEALRRSIVNFRDQPVGTIAAIDNSAEELNYDQVFVRDFVPSALAFLMNGEPDIVKNFLLKTLRLQSREKKIDQFKLGDGVMPASFKVSHDPVRNYETITADFGESAIGRVAPVDSGFWWIILLRAYTKSTGDTSLAEMPECQRGIRLILELCLSEGFDTFPTLLCADGCSMIDRRMGVYGYPIEIQALFFMALRCALFLLKHDEENQECCDAIIKRLHALSFHMRSYYWLDIKQLNDIYRYKTEEYSHTAVNKFNVMPDSLPEWVFDFMPTRGGYFIGNVSPAHMDFRW…
Solyc11g007270.1.1	MATSEAFLQVLGGSLPSLFGSDDSFRKLGSSHTSRSFIRIRKKRGPICVNFLNCSHISYRAIRVDCFQSTRQCVHGDIGHSNLRSVNCKCQQADSASSFASEKGNGSWTIDNDQSFDTVHGNTPSVMQFETVRELKVGEENFQSNGSLPPNGLVEDTLNRIAGNSIEDEAWELLRESMVYYCGSPVGTIAAKDPTSSTADVLNYDQVFIRDFIPSGIAFLLKGEYEIVRNFILHTLQLQSWEKTMDCHSPGQGLMPASFKVRTVPLDGDDSATEEVLDPDFGEAAIGRVAPVDSGLWWIILLRAYGKSSGDLSVQERIDVQTGIKMILRLCLADGFDMFPTLLVTDGSCMIDRRMGIHGHPLEIQALFHSALLCAREMLTPEDGSADLIRALNNRLVAL…
Solyc11g020610.1.1	MDDFDLSKLLDKPRINIERQRSFDERSLSELSIGLSRGLDNYENAYSPGRSGLDTPASSARNSFEPHPMVAEAWDALRRSMVHFRGQPVGTIAAVDHAAEEVLNYDQVFVRDFVPSALAFLMNGEPDIVKNFLLKTLQLQGWEKRVDRFKLGEGVMPASFKVLHDPVRKTDTIMADFGESAIGRVAPVDSGFWWIILLRAYTKSTGDVSLAETPECQRGMRLILSLCLSEGFDTFPTLLCADGCSMIDRRMGIYGYPIEIQALFFMALRSALAMLKHDTEGGEFVERIVKRLHALSYHMRSYFWLDFQQLNDIYRYKTEEYSHTAVNKFNVIPDSIPDWVFEFVPKRGGYFVGNVSPARMDFRWFALGNCIAILSSLATPEQASAIMDLIEARWDELVA…
Solyc11g067050.1.1	MGASEAALQLLSGELSCQVRTSSILAKSNSLLCYERCFKARNYGDWRYKQINSIKKLQDCSSLHAFHGLHSVFCGEKLLSQSNLLICNCQQPERVSETIIKGGNGKSMHTVSPKIPNLAPDEQNMKQENGARPFSEGFKTAASVNSRPRTNTESIEDEAWHFLRAAMVYYCGSPVGTIAANDPSEATMLNYDQVFIRDFIPSGIAFLLKGEYDIVRNFILHTLQLQSWEKTMDCYSPGQGLMPASFKVRTIPLDNDESATEDVLDPDFGEAAIGRVAPVDSGLWWIILLRAYGKCSGDLSLQERVDVQTGMKMILRLCLADGFDMFPTLLVTDGSCMIDRRMGIHGHPLEIQALYYSALLGAREMLAPEEASTDLVRALNNRLLALSFHIREYYWIDVK…
Solyc06g065210.2.1	MEETGLRNVGSNCSISEIDDYDLSKLLNKPRLNIERKRSFDERSLSELSIGLSRGLDHYESASPGQSVLDTPVSSARNSFEPHPMVAEAWDALRRTMVHFRGQPVGTIAAIDHASEEVLNYDQVFVRDFVPSALAFLMNGEPDIVKNFLLKTLQLQGWEKRVDRFKLGEGVMPASFKVLHDPVRKTDTIVADFGESAIGRVAPVDSGFWWIILLRAYTKSTGDLSLSETTECQKGMRLILSLCLSEGFDTFPTLLCADGCSMIDRRMGVYGYPIEIQALFFMALRSALAMLKHDTEGKEFIERIVKRLHALSYHMRSYFWLDFQQLNDIYRYKTEEYSHTAVNKFNVIPDSIPEWVFDFVPTRGGYFIGNVSPARMDFRWFALGNCIAILSSLATPEQA…
5、Arabidopsis thaliana
AT4G34860.1	MSSFNLSVDVNQNGNIKNVDSLSTLDDIDDIDFAKLLEKPRPLNIDRLRSLDERSLTELTGSPQLRNADNASRAPDHADYVISPSFGRRSGFNTPRSQPGFESHPMVGEAWDALRRSMVYFRGQPVGTIAAVDNSEEKLNYDQVFVRDFVPSALAFLMNGEPDIVKNFLLKTLRLQSWEKKIDRFQLGEGVMPASFKVFHDPVRNHETLIADFGESAIGRVAPVDSGFWWIILLRAYTKSTGDSSLADMPECQKGIRLILSLCLSEGFDTFPTLLCADGCCMIDRRMGVYGYPIEIQALFFMALRCALLLLKHDGEGKEMVEQIVKRLHALSYHMRSYFWLDLKQLNDIYRYKTEEYSHTAVNKFNVIPDSLPEWVFDFMPPHGGFFIGNVSPARMDFR…
AT1G72000.1	MSLSLYDSAHSLDGKSGWDTPVFSMKDSMDRNPMVTEAWEALCQSQVYFRGKPVGTIAAYDHASEEVLNYDQVFVRDFVPSALAFLMNGEPEIVKNFLLKTLHIQGQDKMIDKFKLGDGAMPASFKVLHNPIKKTDTIIADFGESAIGRVAPVDSGFWWIILLRAYTKSTGDHSLAERPECQKGMRLILSLCLSEGFDTFPTLLCADGCSMVDRRMGIYGYPIEIQALFFMALRSALSMLKHDSEGKEFMEKIVKRLHALSFHMRSYFWLDFQQLNDIYRYKTEEYSHTAVNKFNVIPDSIPDWIFDFMPLRGGYFVGNVSPARMDFRWFALGNCIAILSSLATPEQSMAIMDLIEARWEELVGEMPLKICYPAMESHEWGIVTGCDPKNTRWSYHNGG…
AT1G22650.1	MEGVNSSSSISDLDELARLLDRPRVNIERKRSFDERSFSEMGIFDNVNSPGGWETPVSSARNSFEPHPMVAEAWDALRRSLVYFRGQPVGTIAAYDHATEEVLNYDQVFVRDFVPSALAFLMNGEPDIVKNFLLKTIQIQGREKRIDRFKLGEGAMPASFKVIHDPIKETDSINADFGESAIGRVAPVDSGFWWIILLRAYTKSTGDTSLAETSECQKGMRLILSLCLSEGFDTFPTLLCADGCSMIDRRMGVYGYPIEIQALFFMALRSAMSMLKHDAEGKEFMERIVKRLHALSFHMRSYFWLDFQQLNDIYRYKTEEYSHTAVNKFNVIPDSIPEWVFDFMPLRGGYFIGNVSPARMDFRWFALGNCVAILASLATPEQSASIMDLIEERWEELVG…
AT3G06500.1	MNSRSCICVSAMKPCCRFLISFRSSSLFGFSPPNSGKFINSSKLHCTKIDSRSIRSGIHCRRIVLDRNAFCDSDSISWGGGGSRVLRARGSSRGRGRGVLVIPHVASDFRNYSTSSLDSHVNDKSFESMFVKPLVFKEVEKTEGIPKRERGNVGGGKDANFGNVGVRKETERCLSQTEVEKEAWKLLRGAVVNYCGFPVGTVAANDPGDTQTLNYDQVFIRDFVPSAYAFMLDGEGEIVRNFLLHTLQLQSWEKTVDCHSPGPGLMPASFKVKSAPLEGNDGSFEEFLDPDFGGSAIGRVSPVDSGLWWIILLRAYGKLTGDYTLQERIDVQTGIKLILKLCLADGFDMFPTLLVTDGSCMVDRRMGIHGHPLEIQALFYSALRCAREMLIVNDGTKSL…
AT1G56560.1	MSAIYLLRKISTKTPSRFHRSLFFSTFSKDSPPDLSRTTSIRHLSSSQRFVSSSIYCFPQSKILPNRFSEKTTGISVRQFSTSVETNLSDKSFERIHVQSDAILERIHKNEEEVETVSIGSEKVVREESEAEKEAWRILENAVVRYCGSPVGTVAANDPGDKMPLNYDQVFIRDFVPSALAFLLKGEGDIVRNFLLHTLQLQSWEKTVDCYSPGQGLMPASFKVRTVALDENTTEEVLDPDFGESAIGRVAPVDSGLWWIILLRAYGKITGDFSLQERIDVQTGIKLIMNLCLADGFDMFPTLLVTDGSCMIDRRMGIHGHPLEIQSLFYSALRCSREMLSVNDSSKDLVRAINNRLSALSFHIREYYWVDIKKINEIYRYKTEEYSTDATNKFNIYPE…
AT5G22510.1	MAASETVLRVPLGSVSQSCYLASFFVNSTPNLSFKPVSRNRKTVRCTNSHEVSSVPKHSFHSSNSVLKGKKFVSTICKCQKHDVEESIRSTLLPSDGLSSELKSDLDEMPLPVNGSVSSNGNAQSVGTKSIEDEAWDLLRQSVVFYCGSPIGTIAANDPNSTSVLNYDQVFIRDFIPSGIAFLLKGEYDIVRNFILYTLQLQSWEKTMDCHSPGQGLMPCSFKVKTVPLDGDDSMTEEVLDPDFGEAAIGRVAPVDSGLWWIILLRAYGKCTGDLSVQERVDVQTGIKMILKLCLADGFDMFPTLLVTDGSCMIDRRMGIHGHPLEIQALFYSALVCAREMLTPEDGSADLIRALNNRLVALNFHIREYYWLDLKKINEIYRYQTEEYSYDAVNKFNIY…
AT1G35580.1	MEGVGLRAVGSHCSLSEMDDLDLTRALDKPRLKIERKRSFDERSMSELSTGYSRHDGIHDSPRGRSVLDTPLSSARNSFEPHPMMAEAWEALRRSMVFFRGQPVGTLAAVDNTTDEVLNYDQVFVRDFVPSALAFLMNGEPDIVKHFLLKTLQLQGWEKRVDRFKLGEGVMPASFKVLHDPIRETDNIVADFGESAIGRVAPVDSGFWWIILLRAYTKSTGDLTLSETPECQKGMKLILSLCLAEGFDTFPTLLCADGCSMIDRRMGVYGYPIEIQALFFMALRSALSMLKPDGDGREVIERIVKRLHALSFHMRNYFWLDHQNLNDIYRFKTEEYSHTAVNKFNVMPDSIPEWVFDFMPLRGGYFVGNVGPAHMDFRWFALGNCVSILSSLATPDQSM…
AT4G09510.1	MEEGHKEPLVLRVEGSHCSLSEMDDFDLTRALEKPRQLKIERKRSFDERSMSELSTGYVRQDSILEMAHSPGSRSMVDTPLSVRNSFEPHPMVAEAWEALRRSMVFFRGQPVGTIAAYDHASEEVLNYDQVFVRDFVPSALAFLMNGEPDIVKNFLLKTLQLQGWEKRVDRFKLGEGVMPASFKVLHDPVRKTDTIIADFGESAIGRVAPVDSGFWWIILLRAYTKSTGDLTLSETPECQRGMRLILSLCLSEGFDTFPTLLCADGCSMVDRRMGVYGYPIEIQALFFMALRCALSMLKPDEEGRDFIERIVKRLHALSFHMRSYFWLDFQQLNDIYRYKTEEYSHTAVNKFNVMPDSIPDWVFDFMPLRGGYFVGNVSPARMDFRWFSLGNCVSILSS…
AT3G05820.1	MLDAIKLAINNEHKKAFCNLRSWTLIMNAITFLGNSTMIPSQCILRAFTRISPSKYIRDTSFRSYPSRFSSCINQYRNADSDRIIRPTNAVPFCTDRQSSVTAQVVSEARSHSASTTCANDTTLDQIYTKNGLNVKPLVVERLKRDEKDEEAVNEDEEGVKRDGFEGVKCNDVEEEAWRLLRDSIVTYCDSPVGTVAAKDPTDTTPSNYDQVFIRDFVPSALAFLLKGESEIVRNFLLHTLQLQSWEKTVDCYSPGQGLMPASFKVRTLPLEEDKFEEVLDPDFGEAAIGRVAPVDSGLWWIILLRAYGKITGDYSLQERIDVQTGIKMIANLCLADGFDMFPTLLVTDGSCMIDRRMGIHGHPLEIQALFYSALRSSREMITVNDSSKNIIKTISNRL…
AT5G11920.1	MADVMEQNLLQTAVLNRTSFHFQPQRNWLNDPNAPMYYKGFYHLFYQNNPLAPEFSRTRIIWGHSVSQDMVNWIQLEPALVPSESFDINSCWSGSATILPDGRPVILYTGLDVNNKQQVTVVAEPKDVSDPLLREWVKPKYNPVMVPPSNVPFNCFRDPTEAWKGQDGKWRVLIGAKEKDTEKGMAILYRSDDFVQWTKYPVPLLESEGTGMWECPDFFPVSITGKEGVDTSVNNASVRHVLKASFGGNDCYVIGKYSSETEDFSADYEFTNTSADLRYDHGTFYASKAFFDSVKNRRINWGWVIETDSKEDDFKKGWAGLMTLPREIWMDTSGKKLMQWPIEEINNLRTKSVSLDDCYEFKTGSTFEISGITAAQADVEVTFNLPFLENNPEILDADQ…
AT1G12240.1	MASSDALLPISAREEEPLCPYTRLPMADPNQETHGPRRRRPFKGLLAVSFGLLFIAFYVALIATHDGSRSNDEGIDETETITSRARLAGVSEKRNDGLWKLSGDRNTPAFEWNNSMLSWQRTAFHFQPEQNWMNDPNGPLFYKGWYHFFYQYNPNAAVWGDIVWGHAVSRDLIHWVHLPIAMVADQWYDSNGVWTGSATFLPDGSIVMLYTGSTDKAVQVQNLAYPEDPNDPLLLKWVKFPGNPVLVPPPGILPKDFRDPTTAWKTSEGKWRITIGSKLNKTGISLVYDTIDFKTYEKLDTLLHRVPNTGMWECVDFYPVSKTAGNGLDTSVNGPDVKHIVKASMDDTRFDHYAVGTYFDSNGTWIPDDPTIDVGMTASLRYDYGKFYASKSFYDQNKG…
AT1G62660.1	MASTEALLPVTSLQDPLSESRSDQIPETRRRRPIKVHLAVYSGLLLIALYVTLIVTHDGSKAEIATESRPRMAGVSEKSNDGVWISSDDGKVEAFPWNNTILSWQRTAFHFQPEKNWMNDPNGPLFYKGWYHFFYQYNPNAAVWGDIVWGHAVSKDLIHWLYLPIAMVPDQWYDANGVWTGSATFLDDGSIVMLYTGSTDEFVQVQNLAYPEDPSDPLLLKWVKFSGNPVLVPPPGIGAKDFRDPTTAWKTSSGKWRITIGSKINRTGISLIYDTTDFKTYEKHETLLHQVPNTGMWECVDFYPVSKTQLNGLDTSVNGPDVKHVIKASMDDTRIDHYAIGTYDDSNATWVPDNPSIDVGISTGLRYDYGKYYASKTFYDQNKGRRILWGWIGESDSEA…
AT3G13790.1	MTKEVCSNIGLWLLLTLLIGNYVVNLEASHHVYKRLTQSTNTKSPSVNQPYRTGFHFQPPKNWMNDPNGPMIYKGIYHLFYQWNPKGAVWGNIVWAHSTSTDLINWDPHPPAIFPSAPFDINGCWSGSATILPNGKPVILYTGIDPKNQQVQNIAEPKNLSDPYLREWKKSPLNPLMAPDAVNGINASSFRDPTTAWLGQDKKWRVIIGSKIHRRGLAITYTSKDFLKWEKSPEPLHYDDGSGMWECPDFFPVTRFGSNGVETSSFGEPNEILKHVLKISLDDTKHDYYTIGTYDRVKDKFVPDNGFKMDGTAPRYDYGKYYASKTFFDSAKNRRILWGWTNESSSVEDDVEKGWSGIQTIPRKIWLDRSGKQLIQWPVREVERLRTKQVKNLRNKVLK…
AT1G55120.1	MAKLNRSNIGLSLLLSMFLANFITDLEASSHQDLNQPYRTGYHFQPLKNWMNDPNGPMIYKGIYHLFYQYNPYGAVWDVRIVWGHSTSVDLVNWISQPPAFNPSQPSDINGCWSGSVTILPNGKPVILYTGIDQNKGQVQNVAVPVNISDPYLREWSKPPQNPLMTTNAVNGINPDRFRDPTTAWLGRDGEWRVIVGSSTDDRRGLAILYKSRDFFNWTQSMKPLHYEDLTGMWECPDFFPVSITGSDGVETSSVGENGIKHVLKVSLIETLHDYYTIGSYDREKDVYVPDLGFVQNESAPRLDYGKYYASKTFYDDVKKRRILWGWVNESSPAKDDIEKGWSGLQSFPRKIWLDESGKELLQWPIEEIETLRGQQVNWQKKVLKAGSTLQVHGVTAAQ…
AT3G52600.1	MSAPKFGYVLLLIVLINISNNGVDAFHKVFKKLQSKSTSLESVSPLHRTAYHFQPPRHWINDPNAPMLYKGVYHLFYQYNPKGAVWGNIVWAHSVSKDLINWEALEPAIYPSKWFDINGTWSGSATHVPGKGPVILYTGITENQTQIQNYAIPQDLSDPYLKTWIKPDDNPIVKPDNGENGSAFRDPTTAWFNKKDGYWRMLVGSKRKNRGIAYMYKSRDFKKWVKSKRPIHSRKKTGMWECPDFFPVSVTDKKNGLDFSYDGPNAKHVLKVSLDLTRYEYYTLGTYDTKKDRYRPDGYTPDGWDGLRFDYGNYYASKTFFDDKTNRRILWGWANESDTVQDDTVKGWAGIQLIPRTILLDSSGKQLVFWPIEEIESLRGKNVQMTNQKMEMGQRFEVQ…
AT2G36190.1	MAISNVISVLLLLLVLINLSNQNIKGIDAFHQIYEELQSESVESVNHLHRPSFHFQPPKHWINDPNGPVYYKGLYHLFYQYNTKGAVWGNIIWAHSVSKDLVNWEALEPALSPSKWFDIGGTWSGSITIVPGKGPIILYTGVNQNETQLQNYAIPEDPSDPYLRKWIKPDDNPIAIPDYTMNGSAFRDPTTAWFSKDGHWRTVVGSKRKRRGIAYIYRSRDFKHWVKAKHPVHSKQSTGMWECPDFFPVSLTDFRNGLDLDYVGPNTKHVLKVSLDITRYEYYTLGKYDLKKDRYIPDGNTPDGWEGLRFDYGNFYASKTFFDYKKNRRILWGWANESDTVEDDILKGWAGLQVIPRTVLLDSSKKQLVFWPVEEIESLRGNYVRMNNHDIKMGQRIEV…
AT3G13784.1	MANIVWCNIAMFLLVSLFLTDDAVVVLDALDNVPNNIKNQPYRTGYHFQPPKNWMNGPMIYKGIYHLFYQWNQNGAVMDVNKTVWGHATSTDLINWITLSPAIRPSRPSDINGCWSGSVTILPNGKPVILYTGNDRYNRQVQNLVKPKNLTDPYLRHWTKSPENPLVTPSPVNHINSSAFRDPTTAWFGRDGRWRITTGSQEGRRGLAILHTSKDFVIWKQSPKPLHYHDGTGMWECPDFFPVARTDSRGLDTSFSSGPMVKHVLKVSLTDTFNDYYTIGTYDEVRDVYVPDKGFVQDETAPRYDYGKFYASKTFYDSVNQRRILWGWVNESSPEKDNIKKGWAGLQAIPRKVWLDESGKRLVQWPVKEIERLRTTQVKWGNKLLKGGSVMEVHGVTAP…
6、Zea mays
GRMZM2G007277	MKRVSSHVSLASEAEINLDLSRLIIDKPRFTLERKRSFDEQSWSELSHRQNDGFDSVLQSPAFPSGVFDSPFSVGTHFGGPHPLVNEAWEALRKSVVYFREQPVGTIAAVDHASEEVLNYDQVFVRDFVPSALAFLMNNETDIVKNFLLKTLHLQSSEKMVDRFKLGAGAMPASFKVDRNKNRNTETLVADFGESAIGRVAPVDSGFWWIILLRAYTKYTGDVSLSESPECQKCMRLILNLCLSEGFDTFPTLLCTDGCSMIDRRMGIYGYPIEIQALFYMALRCALQMLKPEGEGKDFIEKIGQRLHALTYHMRNYFWLDFHQLNNIYRYKTEEYSHTAVNKFNVIPDSIPDWVFGFMPCRGGYFLGNVSPAMMDFRWFALGNCIAIVSSLATPEQSV…
GRMZM2G022782	MNGQTPMGLAAAAAAAVRPCRRRLLSSASAAAASKTAARTATPLFPRLPHPHHPPYGRRLPFLVSAASQSQASQTGPDTHVLVPVPSDPRAAVSGNLPFFDRVLFPDSFPLETPPVKEEDAAAAQTDEAVAPAAPLRQETETEREAWRLLRRAVVSYCGEPVGTVAAEDPECTETLNYDQVFIRDFVPSALAFLMRGETEIVRNFLLHTLQLQSWEKTVDCYSPGQGLMPASFKIRTLPLDENNEGFEEVLDPDFGEAAIGRVAPVDSGLWWIILLRAYSKITGDSALLERVDVQTGIQLILSLCLADGFDMFPTLLVTDGSCMIDRRMGIHGHPLEIQALFYSALRCSREMLVVNDGSKNLIRAINNRLSALSFHIREYYWVDMKKINEIYRYKTEEY…
GRMZM2G040843	MGIAVVALHTMPGAFTTHSPASILSLRPDFTRINSRTNSVPNARTLQGVLRIPRLRSVRRLCQRIDDRVTEGNGPWVKDAMNNASQVLGDISVLGQAVSGNGGLNGSAAKTPPQRRKSSSVEDEAWELLQESMVYYCGSPVGTIAANDPNDSDPVNYDQVFIRDFIPSGIAFLLKGEYEIVRNFILHTLQLQSWEKTMDCHSPGQGLMPASFKVRTIPLDGDEDATEEVLDPDFGEAAIGRVAPVDSGLWWIILLRAYGKCSGDLSVQERIDVQTGMKMILKLCLADGFDMFPTLLVTDGSCMIDRRMGIHGHPLEIQALFYSALLCAREMLTQEDGSADLIRALNNRLIALSFHIREYYWLDMQKLNEIYRYKTEEYSYDAVNKFNIYPDQISPWLVE…
GRMZM2G084694	MNGQTPMGLAAVAVRPCCSRLISSASAAAASKTAAGTATSLFPRLPHPHHPPYGRRLPFLVSAASQSQAGPGTPPTPVPAPVPSDPRAAVSGNLPFFDRVLFPDSFPLETPPSKEEEDAAALQTDEAVAPAVPLREETETEREAWRLLRRAVVSYCGEPVGTVAAEDPECTEMLNYDQVFIRDFVPSALAFLMRGETEIVRNFLLHTLQLQSWEKTVDCYSPGQGLMPASFKIRTVPLDENNEGFEEVLDPDFGEAAIGRVAPVDSGLWWIILLRAYCKITGDNALLERVDVQTGIQLILSLCLADGFDMFPTLLVTDGSCMIDRRMGIHGHPLEIQALFYSALRCSREMLVVNNGSKNLIRAINNRLSALSFHIREYYWVDMKKINEIYRYKTEEYSH…
GRMZM2G084940	MAAAAISHLRRGAQHHAVLCISLSRRRFSSSAVAAASPLAAAARRLLSTTADSATASTSGEHYKPPPFDPFRAATLSPSAPPLESARLEDEPPSSPPPQDEAAASVAAHEQATLACQELELEGLKAGVEAVKSREESPEEKEAWWLLSRAVVNYCGSAVGTVAANDPSTSQMLNYDQVFIRDFVPSAIAFLLKGESDIVKNFLLHTLQLQSWEKTVDCYSPGQGLMPASFKVRSVPLDGNSEAFEEVLDPDFGESAIGRVAPVDSGLWWIILLRAYGKITGDYALQERVDVQTGIRLILNLCLSDGFDMFPTLLVTDGSCMIDRRMGIHGHPLEIQALFYSALRCAREMIGVTDGSKNLIRAINNRLSALSFHIREYYWVDMKKINEIYRYKTEEYSHD…
GRMZM2G115451	MKRVSSHVSLASEAEINLDLSRLVIDKPRFTLERKRSFDEQSWSELSHRQNDGFDSVLQSPAFPSGGFDSPFSVGTHFGGPHPLVNEAWEALRKSVVYFREQPVGTIAAVDHASEEVLNYDQVFVRDFVPSALAFLMNNETDIVKNFLLKTLHLQSSEKMVDRFKLGAGAMPASFKVDRNKNRNTETLVADFGESAIGRVAPVDSGFWWIILLRAYTKYTGDVSLSESPECQKCMRLILNLCLSEGFDTFPTLLCTDGCSMIDRRMGIYGYPIEIQALFYMALRCALQMLKPEGEGKDFIEKIGQRLHALTYHMRNYFWLDFHQLNNIYRYKTEEYSHTAVNKFNVIPDSIPDWVFDFMPCRGGYFLGNVSPAMMDFRWFALGNCIAIVSSLATPEQSV…
GRMZM2G118737	MELAVGGGMRRSASHTSLSESDDFELTRLLSKPRINVERQRSFDDRSLSDVSHSGGYGRGGFDGMYSPGGGLRSLVGTPASSGLHSFEPHPIVGDAWEALRRSLVLFRGQPLGTVAAVDHASEEVLNYDQVFVRDFVPSALAFLMNGEPDIVKNFLLKTLLLQGWEKKVDRFKLGEGAMPASFKVMHDAKKGVETLHADFGESAIGRVAPVDSGFWWIILLRAYTKTTGDLTLAETPECQKGMRLILSLCLSEGFDTFPTLLCADGCCMIDRRMGVYGYPIEIQALFFMALRCALQMLKHDNEGKEFVEKIATRLHALSYHMRSYFWLDFQQLNDIYRYKTEEYSHTAVNKFNVIPDSIPDWLFDFMPCQGGFFIGNVSPARMDFRWFALGNMIAILSS…
GRMZM2G136139	MEAAPMRKASSQASLADPDDFDLTRLLNHKPRINVDRQRSFDDRSLGEISLAGAGTASRGGWGYGGGGMESYESMYSPGGGLRSYCGTPASSTRLSFEPHPLIGEAWDALRRSMVSFRGQPLGTIAAVDHSSGEVLNYDQVFVRDFVPSALAFLMNGEPEIVRNFLLKTLLLQGWEKRIDRFKLGEGAMPASFKVLKDPKRGVDKLVADFGESAIGRVAPVDSGFWWIIILRAYTKSTGDMTLAETPMCQKGIRLIMNQCLAEGFDTFPTLLCADGCCMIDRRMGVYGYPIEIQALFFMALRCALLMLKPDAEGKEIMERIVTRLTALSYHMRSYFWLDFQQLNDIYRFKTEEYSHTAVNKFNVNPESIPDWLFDFMPTRGGYFVGNVSPARMDFRWFA…
GRMZM2G170842	MELAVGGGMRRSASHTSLSESDDFELTRLLSKPRINVERQRSFDDHSLSDVSHSGGYGRGGFDGMYSPGGGLRSLVGTPASSALHSFEPHPIVGDAWEALRRSLVFFRGQPLGTVAAVDHASEEVLNYDQVFVRDFVPSALAFLMNGEPDIVKNFLLKTLLLQGWEKKVDRFKLGEGAMPASFKVMHDAKKGVETLHADFGESAIGRVAPVDSGFWWIILLRAYTKSTGDLTLAETPECQKGMRLILSLCLSEGFDTFPTLLCADGCCMIDRRMGVYGYPIEIQALFFMALRCALQMLKHDNEGKEFVEKIATRLHALSYHMRSYFWLDFQQLNDIYRYKTEEYSHTAVNKFNVIPDSIPDWLFDFMPCQGGFFVGNVSPARMDFRWFALGNMIAILSS…
GRMZM2G477236	MVQCTQPPPQLKLPESKITEPTDDENQDLPPKPEKRTRMHHIERHRSCVVTLSDIELNGLQPRHLHQPIEISPGGSQCSLHEETPTDTNASHRHAIADAAWEALKRSMVYFRGQPIGTVAAIDKSQGAALNYDQVFMRDFIPSALAFLMKGEHLIVKNFLVETARLQSREKMVDLFKLGQGVMPASFKVHHRNPTQKTESLLADFGETAIGRVAPVDSGLWWIILLRAYTKWTGDNSLAESTNCQRAMHLILRLCLSEGCDTSPALLCADGCSMIDRRMGIYGYPIEIQALFFMAMRCALSLLKQESDADFVNHITKRIQALSYHLHSYYWLDFQRLNDIYRYKTEEYSQTALNKFNVMPESIPDWIFDFMPSRGGYFIGNVSPARMDFRWFCLGNFIA…
GRMZM2G018692	MCHSHSLVTGPMAANPLATLAIAVFLICLLLPTSSSSSSICVARTQDHVRTAFHFQPAKNWQNGPVYYNGMYHLFYQYNPHGALWDVGNLSWGDSVSGDLVNWAALGNALDPTAPFDANGCASGSVTILPDGTPAILYSGIDADRRQVQNVAFPKNPRDPLLREWAKPAYNPVVPLPADVSANDFRDPTTAWVGRDGLWRFAISAVADGVGATLVYRSADFLRWERRAAPLHASQDAVMAECPDLFPVAARGAEGLDASARGAGVRHVLKVSMPDTLEDYYAVGTYDDAADTFTPDEDCGGGDYRRWRRIDRGHLYASKTFLDARRMRRVLWAWVNESDSEADDVARGWSGLQSFPRALWLDGGGKQLVQWPVEEIETLRTRRAAPLQEVEPGGGVREV…
GRMZM2G018716	MNGKQSPRNGRTAYHFQPAKNWMNDPNGPLYHKGMYHMFFQYNPHGPTFGTGKLSWGHSVSGDLVNWAFLGTALDPTSPFDAEGCWSGSATTLADGRPAILYTGRDASGVQVQNVAFPKNPSDPLLREWRKPPGCNPVVPQPGDVTGNNFRDPTTAWLGRDGLWRFAVAAEVGGVGSTLVYRSKDFVRWERGSAPLHASPDVPVWECPDLFPVAERGAEGLDTSARGGAGVRHVLKLSKAADEDYYVVGRYDDEADTFAPVEGVFDWRRIDHGHLFGAKTFFDARRRRRVLWAWVDETDDGVDKGWRGIQTFPRALWLDADGRQLVQWPVEEIETLRKGRAALAGAVVGAGGLREIAGVDALQADVEVVFEVPESLDDAEELDPEWLQHDPHKLRACAE…
GRMZM2G089836	METRDTDATPLPYSYTPLPAADAASAEVSGTGRTRSRRRPLCAAALVLSAALLLAVAALVGVGSRPGAVGMTESAASSPTPSRSRGPEAGVSEKTSGASDDGGRLRGAGGNAFPWSNAMLQWQRTGFHFQPQKNWMNDPNGPVYYKGWYHLFYQYNPDGAIWGNKIAWGHAVSRDLIHWRHLPLAMVPDQWYDTNGVWTGSATTLPDGRLAMLYTGSTNASVQVQCLAVPADDADPLLTNWTKYEGNPVLYPPPGIGPKDFRDPTTAWIDPSDGAWRVVIGSKDDDGHAGIAVVYRTTDLVHFELLPGLLHRVDGTGMWECIDFYPVATRGRASANGVDMSDAIASNGAVAGDVLHVMKASMDDDRHDYYALGRYDAAANAWTPIDAGRDVGIGLRYDW…
GRMZM2G095725	MRALGTVAWAWLLLLQQLAGASHVVYENLEVEATTAAVRPSIVDPLLRTGYHFQPRKNWINDPNAPLYYKGWYHLFYQYNPKGAVWGNIVWGHSVSRDLINWVALQPAIEPSIPSDRYGCWSGSATTLADGTPAIMYTGVNRPDVNYQVQNVAYPRNRSDPLLREWVKPSHNPIIVPGGGINATQFRDPTTAWRAAGDGLWRLLIGSVTEARHGVAYVYRSRDFRRWTRARRPLHSAATGMWECPDFYPVGAPGRRAGVETETSAVSDGDGGSPRRRQQAKYVLKNSLDLRRYDYYTVGTYDRAAERYVPDDPAGDERHLRYDYGNFYASKTFYDPVKQRRVLWGWANESDTAADDVAKGWAGIQAIPRTVWLDPSGKQLLQWPIEEVEALRGRSVALK…
GRMZM2G119689	MRALVVVSFASACLLLLLQLAGASHVVYNYKDLEAEAAAATDQVPPSIVNPLLRTGYHFQPPKNWINDPNAPMYYKGWYHFFYQYNPKGAVWGNIVWAHSVSRDLINWVALEPALRPSIPGDRYGCWSGSATVLPDGGGPVIMYTGVDHPDINYQVQNVAYPKNVSDPLLREWVKPSHNPVIVPEGGINATQFRDPTTAWRGPGPEQWRLLVGSAAGSSPRGVAYVYRSRDFRRWRRVRRPLHSAATGMWECPDFYPVSKGGAPRAGLETSVPPGPRVKHVLKNSLDLRRYDYYTVGTYHPRAERYVPDDPAGDEHRLRYDYGNFYASKTFYDPAKRRRILWGWANESDSAADDVAKGWAGIQAIPRTVWLDPSGKQLLQWPIEEVEALREKSVTLKNR…
GRMZM2G119941	MARLPLAACAVAAAFYLCLHLASSSSSAPRLAPAPSDGGRRAGRTAYHFQPAKNWQNGPMYYNGMYHLFYQYNPHGALWGVGNLSWGHSVSGDLVNWAALDTALDPTSPFDANGCWSGSATILPGGTPAILYTGIDANGEQVQNVAFPRDPADPLLRRWDKPGYNPVIPLPADVPGDKFRDPSTAWLGRDGLWRVAVSAEVRGVASTLVYRSADFLRWERAPAAAPLHASRAAGMVECPDLFPVKEEGDDGDGQGLDASASGAGLRHVLKLSVMDTLQDYYMVGRYDDAADAFVPAEPERGDDVRGWRRLDYGHVYASKTFFDARGSRRVLWAWANESDSQADDVAKYRCPNGPARPARTFPRKLWLDEDGKQLRQWPVEEIETLRRKRVVLRRGTALA…
GRMZM2G123633	MGMAALLLVWALLHCTGTAVTMVRASHAVYPELQSLEAEKVDETSRTGYHFQPPKHWINDPNGPMYYKGLYHLFYQYNPKGAVWGNIVWAHSVSTDLIDWTALAPGIYPSRQFDVKGCWSGSATVLPSGVPVVMYTGIDPDEHQVQNVAYPKNLSDPFLREWVKPDYNPIIAPDSGVNASAFRDPTTAWYGPDRHWRLLVGSKVGGKGLAVLYRSRDFRRWVKAHHPLHSGLTGMWECPDFFPVAVHGGGRHYRRGVDTAELHDRALAEEVKYVLKVSLDLTRYEYYTVGTYDHATDRYTPDAGFRDNDYGLRYDYGDFYASKSFYDPAKRRRVLWGWANESDTVPDDRRKGWAGIQAIPRKLWLSPRGKQLIQWPVEEVKALRAKHVNVSDKVVKSGQ…
GRMZM2G139300	MPRPSNPIQTVPCPSLPRNAAMGTRPRGVVLAPWAVVLVLVLALRLAGASHVIHRSLEAEAAPSVPASIVSPLLRTGYHFQPPMNWINDPNAPLYYKGWYHLFYQYNPKGAVWGNIVWAHSVSRDLINWVALEPAIYPSIPSDKYGCWSGSATILEDGTPAILYTGIDRADINYQVQVLALPKDASDPLLREWEKPEEYNPVATPAAGGINATQFRDPTTAWRHAGHWRMLVGSVRGARGMALVYRSRDFRKWTKAKHPLHSAALTGMWECPDFFPVSGPGLQAGLDTSAPGRKYVLKSSLDLTRYDYYTIGSYDGGKDRYYPDDPAGDYHHRLRYDYGNYYASKTFYDPVERRRVLLGWANESDSVTDDKAKGWAGIHAIPRKIWLDPTGKQLLQWPI…
GRMZM2G174249	MIHTHIFIFELICCHKARFWMQSEQPQATAGQQPIGSHCLPLNILRPSSQHFVELTKSPHPILHPHLCLCSSMAMAMARPCAFLLFFLVLFSYDGSGPGSSRRTRRSGVAQATQRVFLYPQAPKVSSIVSSKYRTAYHFQPPKNWINDPNGPMYYNGIYHQFYQYNPNGSLWGNIVWAHSVSTDLVNWIRLAPAIERTTPSDINGCWTGSATILKSGRPAIIYTGADTEKRQVQNVAFPKNLSDPYLREWVKPHDNPVIQPVGRGLNPGQFRDPTTGWIGPDGLWRIAVGAEVDGHSAALLYESEDFVRWDRVDHPLYSSNASAMWECPDFFAAMPGENSGLDMSAAVPDGAKHVLKMSLDGSDKYMVGVYDLKGDAFVPDTVIEDRRLWSRIDYGNYY…
GRMZM2G394450	MIPAVADPTTLDGGGARRPLLPETDPRGRAAAGAGQKRPPATPTVLPAVVSAVLLLVVVAVTVLASQHVDGQGGGVPAGEDAVVVEVAASRGVAEGVSEKSTAQLLGAGALQDFSWTNAMLAWQRTAFHFQPPKNWMNDPNGPLYHKGWYHLFYQWNPDSAVWGNITWGHAVSRDLLHWLHLPLAMVPDHPYDANGVWSGSATRLPDGRIVMLYTGSTAESSAQVQNLAEPADASDPLLREWVKSDANPVLVPPPGIGPTDFRDPTTAWRTPGNDTPAWRVAIGSKDRDHAGLALVYRTEDFVRYDPAPALMHAVPGTGMWECVDFYPVAAGSGAAADSGDGLETSAAPGPGVKHVLKASLDDDKHDYYAIGTYDPATDTWTPDSAEDDVGIGLRYDYG…
GRMZM2G463871	MADTQPPPLPYSYVPLPAADAASADVSGAGSRRQALCAAALGLLAVAALAGVVPVPGRGAVGMPETASSPRSSSRGPEAGVSEKTSGAWDGRIRGAAAAGGGGNAFPWSNAMLQWQRTGFHFQPQKNWMNDPNGPVYYKGWYHLFYQYNPDAAVWGNKIAWGHAASRDLVHWRHLPLAMVPDHWYDTNGVWTGSATTLPDGRLAMLYTGSTNASVQVQCLAVPADDADPLLTNWTKYERNPVLYPPRGIGPRDFRDPTTAWLDPSDGAWRIVIGSKDDHDHDHAGIAVVYRSRDLVHFDLLPGLLHRVVGTGMWECIDFYPVATTGGVDMSDTSIGTNDVLHVIKASMDDDRHDYYALGRYDAAANAWTPLDAARDGVPRTVLLDTKTGANLLQWPVEE…
7、Vitis vinifera
GSVIVT01009904001	MSPIPMDVYSNGNVKNLETASTTVQIDDSDFLRLLDRPRPISIERNRSFEEKSFNELSSTLSPLLFHRNVEKNSFHIFDLLDHTFSPVRSSLNTPRSNHCFEPHPVFTDAWEALRRSLVYFRGQPVGTIAAIDHSSDELNYDQVFVRDFVPSALAFLMNGEPEIVKNFILKTLRLQSWEKKVDQFKLGEGVMPASFKVFHDPVRNYETLIADFGESAIGRVAPVDSGFWWIILLRAYTKSTGDSSLAEMPECQRGMRLILSLCLSEGFDTYPTLLCADGCCMIDRRMGVYGYPIEIQALFFMALRCALLLLKQDDKGKEFVELISKRLHALSYHMQSYFWLDIKQLNDIYRYKTEEYSHTAVNKFNVMPDSLPDWVFDFMPSRGGYFIGNVSPAKMDFR…
GSVIVT01024105001	MSELSPKLGQNGTIKNIDSSSTVAETEDIDFSKLSERPRPLTMERQRSYDERNIDSYSRNIDHLDTVFSPCRRSGFNTPRSAMDFEPHPMFAEAWEGLRRSLVFFRGKPVGTIAALDNSDEELNYDQVFVRDFVPSALAFLMNGEPEIVRNFLVKTLRLQSWEKKVDRFQLGEGVMPASFKVLHDPVRNSDTLIADFGESAIGRVAPVDSGFWWIILLRAYTKSTGDSTLAELPECQKGMRLILTLCLSEGFDTFPTLLCADGCCMIDRRMGVYGYPIEIQALFFMALRCALLLLKQDDQGKEFIERIVKRLHALSYHMRSYFWLDMKQLNDIYRYKTEEYSHTAVNKFNVIPDSIPEWIFDFMPTYGGYFIGNVSPARMDFRWFCLGNCVAILSSLAT…
GSVIVT01027176001	MPEKKPTSSDSASTLDAKKLNLLPAVKYLLKELDLEHVDLDNLPQMVEAESYSYPDVTETSEKPLDSPAEASGEKNEQSTENVSGGSGRSVPTLKESHSVGASLERYDQIREDKGVKKTDEPEKPLVFRSEVNEEKVVCTLKQPLNVETNIGNLDQNTSPGSRLSGHQVTGTEGASLVDEAWDRLQKSFVYFRGKPVGTLAAIDPSAEPLNYNQVFVRDFVPSGLACLMKNPPEPEIVKNFLLQTLHLQGCQKKIDNYTLGEGVMPASFKVLHDPKTQKETLVADFGGSAIGRVAPVDSVFWWIILLRSYTKCTGDNSFSELPQVQGGIKSILKLCLCDGFNNFPTLLCADGCCMVDRSMGINGYPIEIQSLFYFALRCARQMLKPEHGGKEFFKRIDA…
GSVIVT01031267001	MITIHCFANSTMKSSSRILLFRRNLPFSGCPLPKSHHFLASNLSNFRINSDHTCKFRSCPLQNLGFRRVIDHTQKFSRVPSPGFGQSRVISSGNVRRLSVISSVSSDVRSFSTSVETRVNDKNFEKIYVQGGMNVKPLVVERIDIDETIENNEESRIESEAEKEAWKLLQDSVVMYCGSPIGTMAANDPGDKTPLNYDQVFIRDFVPSALAFLLKGEGEIVRNFLLHTLQLQSWEKTVDCYSPGQGLMPASFKVRTVPLDGNNEAHEEVLDPDFGESAIGRVAPVDSGLWWIILLRAYGKITGDYTLQERVDVQTGIKLILNLCLTDGFDMFPSLLVTDGSCMIDRRMGIHGHPLEIQALFYSALRCSREMLTQNDASINLVRAINNRLSALSFHIREY…
GSVIVT01031374001	MDLKLGLNSTCSRSTKKSIAEAGILSKLRGFASNGKFAAGGTINDTLGKASIDSIEDEAWNLLRESIVFYCGYPIGTIAANDPSNSSSLNYDQVFIRDFIPSGIAFLLKGEYDIVRSFILHTLQLQSWEKTMDCHSPGQGLMPASFKVRTVPLDGDDSATEDVLDPDFGEAAIGRVAPVDSGLWWIILLRAYGKCSGDLSVQERFDVQTGIKMILKLCLADGFDMFPTLLVTDGSCMIDRRMGIHGHPLEIQALFYSALLCAREMLAPEDGSSALIRALNNRVVALSFHIREYYWIDMRKLNEIYRYKTEEYSYDAVNKFNIYPDQIPPWLVEWMPSKGGYLIGNLQPAHMDFRFFSLGNLWSIVSSLATTDQSHAMLDLIEAKWSELVADMPFKICYP…
GSVIVT01034488001	MYSPGGRSGFDTPASSARNSFEPHPMVNEAWEALRRSLVFFRGQPVGTIAAYDHASEEVLNYDQVFVRDFVPSALAFLMNGEPEIVKNFLLKTLHLQGWEKRIDRFKLGEGAMPASFKVLHDPIRKTDTLIADFGESAIGRVAPVDSGFWWIILLRAYTKSTGDLSLAETPECQKGMKLILTLCLSEGFDTFPTLLCADGCSMVDRRMGIYGYPIEIQALFFMALRCALAMLKQDSEGKECIERIVKRLHALSYHMRSYFWLDFQQLNDIYRYKTEEYSHTAVNKFNVIPDSIPEWVFDFMPTRGGYFIGNVSPARMDFRWFALGNCVAILSSLATPEQSMAIMDLIESRWEELVGEMPLKISYPAFENHEWRIITGCDPKNTRWSYHNGGSWPVLLWL…
GSVIVT01034944001	MNSSSYIGITTMKPYCRVLTSCRNSSIFKFPSSKSNHFIADNSSKFQSKLIHSRRFHCCSAQILGKKCGINSNRRAFRLSDPNWGQIRVYRSCSGAHGGRRGVLVISNVASDFRKHSTSVESHVNEKGFESIYINGGLNVKPLVIERIERGHVEEESGLEFKDPDVNFDHSEGLNKEKVEREVPEIEKEAWRLLRSAVVDYCGNPVGTVAANDPGDKQPLNYDQVFIRDFVPSALAFLLKGEGEIVKNFLLHTLQLQSWEKTVDCYSPGQGLMPASFKVRTVPLDGGNGAFEEVLDPDFGESAIGRVAPVDSGLWWIILLRAYGKITGDYALQERVDVQTGIRLILNLCLTDGFDMFPSLLVTDGSCMIDRRMGIHGHPLEIQALFYSALRCSREMITV…
GSVIVT01037430001	MKGELEIVKNFLLRTLHLQLSVKGIDRFALGQGLMGVDTLIADFGETAIGRVAGVDSGFWWIILLHAYTRATGDYSLSHRPECQNGMKLILSVCLAEGFDTFPTLLCADGCGMADRRMGVYGYPIEIQALFFMALRCAVHLLQEDDGKEFIMRIEKRLQALTYHMRSYFWLDFQQLNNIYRYKTEEYSHTAVNKFNVIPDSIPDWVFDFMPMKGGYFIANVSPARMDFRWFVLGNCVAILSSLATHNQSMAILDLIEERWGELVGKMPLKLSYPALDIHGWSIETGSDPKNTRWSYHNGGSWPGLLWLVTAACIKTGRPEIARKAIELAEQRLSKDDWQEYYDGKEGCYVGKQSRRLQTCSIAGYLVSKMLLEEPSHLGIIALEEDEKIKPTTITRSTT…
GSVIVT01001272001	MVADQWYDTNGVWTGSATLLSDGQVIMLYTGATNESVQVQNLAYPADLSDPLLVDWVKYPGNPVLVPPPGIDDRDFRDPTTAWYWPDGKWRIAIGSKVNKTGISLVYNTEDFKKYELIEGVLHAVPGTGMWECVDLYPVSLKEDNGLDTSFNGPGVKHVLKASLDDDKNDYYAIGTYSLESGNWTPDNSNLDVGIGLRYDYGKFYASKTFYDQNKQRRILWGWIGETDGESADIKKGWASVQSIPRTVVFDKKTGTNILQWPVAEIKSLRKSSKKFDKLEVGPGSVVTLEVEKATQMDITAEFEIDKEALKRIGESDVEYSCGTSGGSAQRGELGPFGLLLLADEGRCEQTPVYFYVAKGTDGQLKTFFCTDESRSSLANDVDKRIFGSTVPVIKGEKL…
GSVIVT01016869001	MATSSHCLLWFFFSLFFGHGFVPLEASHQVYIHLQNQSPSSLKTHQPYRTGYHFQPRKNWMNGIWPMIYKGLYHFFYQYNPHGAVWGNIVWAHSTSTDLVNWTPHKYAISPSQPADINGCWSGSATILPNGKPVILYTGIDPQNKQVQNMAVPKNLSDPFLLEWTKLPQNPLMEPTTINSINASSFRDPTTAWQGTDGRWRVIIGSKIKRKGLAILYRSKDFVRWTKAQHPLHSGKNTGMWECPDFFPVSINSSTGVDTSSISKTLKYVLKLSLDDTKHDYYTIGSYNREKDTYVPDKGSVDNDSGLRYDYGKFYASKTFFDNAKNRRILWGWINESSSVEHDIEKGWSGVQAIPRNVWLDKSGKQLLQWPIAEIEKQRIKPGHMSSRELKGGSKVEVG…
GSVIVT01018625001	MFAWQRTAFHFQPEKNWMNGRNALYPDGPLFHMGWYHLFYQYNPDSAVWGNITWGHAVSRDMIHWLYLPLAMVPDRWFDLNGVWTGSATILPNGQIIMLYTGDTNDSVQVQNLAYPANLSDPLLLHWIKYENNPVMVPPAGIGSDDFRDPTTMWVGADGNWRVAVGSLVNTTGIVLVFQTTNFTDFELLDGELHGVPGTGMWECVDFYPVSINGVYGLDTSAHGPGIKHVLKASMDDNRHDYYALGEYDPMTDTWTPDDPELDVGIGLRLDYGKYYASKTFYDQVKKRRILYGWISEGDIESDDLKKGWASLQSIPRTVLHDNKTGTYLLLWPIEEVESLRTNSTEFEDVLLEPGSVVPLDIGSASQLDIVAEFEVDNETLEAMVEADVIYNCSTSAGA…
GSVIVT01033873001	MKGGSRLLWFLFSLCCYCVIINNNGVEGSHKIHHEYQCVPDTKVRQVHRTGYHFQPPRNWINDPNGPMYYNGIYHLFYQYNPKGAVWGNIVWAHSVSRNLIDWEALEPAIYPSKPFDINGCWSGSATILPGNKPAILYTGIDTQQRQVQNIAFPANLSDPYLRKWVKPDSNPLVVPDVGMNASTFRDPTTAWRVNGHWRMLVGARKKHRGINTGMWECPDFFPVSLYSERGLDTSVTGKNVRHVLKVSLDRTRYEYYTIGRYYPEIDRYIPGNTSADGWSGLRILWGWANESDTADNDTAKGWAGIQTIPRTLWLDKGKKQLLQWPIEELNTLRGQKIQVRNQELKIGENVEITGITAAQADVEVTFSLPSLDKAEEFDPSWVNAQDLCGMKGSTVQGG…
GSVIVT01035389001	MQKLFTLNPYSFKIHSLSFECVVINCHRDGGKSAVKLRKEMGRFGIWVVGLCLMVGGHGIEGETSHHSYRNLQSDPADQPYRTAYHFQPPKNWMNGPMYYNGVYHLFYQYNPYAAVWGNITWAHSTSYDLVNWVHLELAIKPTDPFDINGCWSGSATILTGEEPVIIYTGKDSQNRQVQNLSVPKNISDPLLREWIKSPHNPLMTPIDGIDASNFRDPTTAWQGSDKVWRILSQTPLHSSNKTGMWECPDFYPVSISSRNGVETSVQNAETRHVLKASFNGNDYYIMGKYRRILWAWIQEADKDTEKGWSGLQSFPRSVLLDQNGQRLVQWPVKEIAILHKNQVTFHNKELRGGSVIEVSGITASQADVEVSFDFPHLEEAELMDPSWTDPQALCSRKN…
GSVIVT01035390001	MEISAIWAVGLCLFLARHGIEAEASYPSCRNLQSNPTEQPYRTAYHFQPPKNWMNGPMYYNGVYHLFYQYNPYAAVWGNITWAHSISYDLVNWVHLDHALNPTDPFDINGCWTGSATILPGEEPVIIYTGADTQNRQVQNMAVPKNISDPLLREWIKSPRNPLMSPTNGIDANNFRDPTTAWQGPDKVWRIISQTPLHSSNKTGMWECPDFYPVSTRTGVETSVQNADTQHVLKASFNGNDYYIIGKYRRILWAWIQESDSSSADIEKGWSGLQSIPRSVLLDQTGRQLVQWPIKEIEELRENQVTLLNKEVRGGSVLEVPGITASQVDVEVSFDFPHFKEAEVLDPSWVDPQLLCTQKNASVKGSIGPFGLLVLASKDLTEQTAIFFHIFKTHNKKYV…
8、Populus deltoides
PdeCWINV1	MAMPNTLSVLALFALFFVLSNNGAEASHKIYPQFQTLSVENVNQVHRTGYHFQPPRNWINDPNAPMYYKGLYHLFYQYNPKGAVWGNIVWAHSVSKDLINWESLEPAIYPSKWFDNYGCWSGSATVLPNGEPVIFYTGIVDKNNSQIQNYAIPANLSDPYLREWVKPDDNPIVNPDANVNGSAFRDPTTAWWADGHWRILIGSRRKHRGVAYLYRSKDFKKWVKAKHPLHSVQGTGMWECPDFYPVSLSGENGLDPSVMGQNVKHVLKVSLDMTRYEYYTMGTYDKKEDKYFPDAGLVDGWAGLRLDYGNFYASKTFFDPSTNRRILWGWANESDDPQKDKDKGWAGIQLIPRKVWLDPSGKQLLQWPVAELEKLRGHNVQLSNQMLDQGNHVEVKVIT…
PdeCWINV2	MEILAVFLVGLCCVLQSNGIEVEASENNGCQNFQPHTFMLQEKQSYRTSFHFQPPRNWLNDPNGPMWYKGVYHLFYQYNPYGALFGDFMIWAHSVSYDLINWIHLNHALCPTEPYDINSCWSGSATILPGKGPVILYTGIDANHCQVQNMAMPKNLSDPFLEEWIKFAQNPIMTPPDGVEGNNFRDPTTAWLSHDGKWSVIIGSWNNNQGMAILYRSEDFFNWTKYQDPLYSTERTGMWECPDFYPVSVNSTDGVDTSILNAGVKHVMKASFNSHDYYMIGTYVPEMEKYIPDNDFTGTGMDLRYDHGKFYASKTFFDSVKNRRILWGWVNESDSIEDDMDKGWSGLQSIPRHIWLDRGGKQLVQWPIEEINKLHGKKVSFLDKKIDSESIFEVQGITA…
PdeCWINV3	MEISVIWVVGFCVLLVDHGVQASHQSSRNLQETDQPYRTGYHFQPPKNWMNDPNGPMYYKGVYHLFYQYNPDGAVWGNIIWAHSVSYDLVNWVHIDHAIYPTQPSDINGCWSGSTTILPGEKPAILYTGIDTKNHQVQNLAVPKNLSDPLLREWKKSPYNPLMTPIDGIDPDLYRDPTTAWQGPDKIWRVIVGSQINGHGRAILYRSQDFVNWTRMDSPLHSSGKTEMWECPDFFPVSTSSTNGVDTSSQDKSTKHVLKASFNHHDYYILGSYMPENDKFSVETNFMDSGVDLRYDYGKFYASKTFFDGAMNRRILWGWINESDSESDDIKKGWSGLQSIPRTVLLSKNGKQLVQWPVKEIEKLRSKNVSFHDKKLKSGSVLEVPGITASQADVDVSFE…
PdeVINV1	MLSWQRTSFHFQPEKNWMNDPNGPLYYKGWYHFFYQHNPHAAVWGDIVWGHAVSRDLINWFHLPLAIVADEWFDINGVWTGSATILPNGKIVMLYTGSTNESVQVQNLAYPADHNDPLLLMWVKYSGNPVLVSPPGIDPNDFRDPTTAWYTSEGKWRITIGSKANNAGIALVYDTEDFINFKLSGVLHGVPGTGMWECVDFYPVSKTGQNGLDTSANGPHVKHVVKTSLDDVRKDSYALGTYDDKTGKWYPDNPEIDVGIGIMLDYGMFYASKTFYDQDKGRRVLWGWVAESDTEADDVKKGWASLQGIPRTILLDTKTCSNLLQWPVEEVERLRLKGKEFNNIEVKTGSVMPLELDGATQLDIAAEFELDKKALESTAESNVDFSCSTSGGAAQRGAL…
PdeVINV2	MADPSPLLPVSNSLEPSYSPVPEGAVSAGCPATRLRRSKKVLIAVFSGLLFVSLILATINNNNGGRHVRYHSQEDEDASWVTPKEMAKPETLSPAGSRGVSAGVSEKANVNLKGAQVKDYPWNNSMLSWQRTAFHFQPEENWMNDPNGPLYYKGWYHFFYQYNPHAAVWGDIVWGHAVSKDLIHWLHLPLAMVADKWYDKNGVWTGSATILPDGKIVMLYTGSTNESVQVQNLAYPADHDDPLLLKWVKYSGNPVLVPPPGIGAKDFRDPTTAWKTSEGKWRIIIGSKINKTGIALVYDTEDFINYELLSGILHGVPKTGMWECVDFYPVSKTGQNGLDTSVNGPQVKHVIKTSLDDDRHDYYALGTYADKVGKWYPDNPEIDVGIGIRYDYGIFYASK…
PdeVINV3	MDTNPSHTSSDPPYTPLPDNPSPARIRRPFNGFAAILASLIFLLSLVALIINQSQESLPEQNQNRSPSTPRPTESFSKPEPRGVAQGVSPKSNPSFFSDKVSYNWTNAMFSWQRTAYHFQPEKNWMNDPDGPLFHKGWYHLFYQYNPDSAVWGNITWGHAVSTDLIHWLYLPFAMVPDHWYDINGVWTGSATLLPDVQVQNLAYPANLSDPLLIDWVKYPNNPVITPPNGTETDEFRDPTTAWMGPDGTWRITIGSRHNKSVGISLVYQTSNFTTYELLEGVLHAVPGTGMWECVDFYPVAINGSTGLDTSAHGAGIKHVLKASLDDTKRDHYAIGVYDPVTDKWTPDNPKEDVGIGLQVDYGRYYASKTFYDQNTQRRILWGWINETDTETDDLDKGW…
PdeVINV4	MVADKWYDKNGVWTGSATILPDGKIVMLYTGSTNESVQVQNLAYPADHDDPLLLKWVKYSGNPVLVPPPGIAWKTSEGKWRIIIGSKINKTGIALVYDTEDFINYELLSGILHGVPKTGMWECVDFYPVSKTGQNGLDTSVNGPQVKHVIKTSLDDDRHDYYALGTYADKVGKWYPDNPEIDVGIGIRYDYGIFYASKTFYDQSKGRRVLWGWIGESDSEVADVKKGWASLQGIPRTVVLDTKTGSNLLQWPVEEVESLRLRSKNFNNIEVKAGSAVPLELDGATQLDIVAEFELDRKAIERTAESNVEFSCSTNGGASHRGALGPFGLLVLADDDLTEYTPVYFFVAKGNNGSLKTFFCTDQSRSSVANDVRKEIYGSYVPVLEGEKLSVRILVDHSI…
PdeNINV1	MNSSSCIGISTMKPCCRIIISYRSFSHLGVSLSRSNNNSVIHTNLSKSHPKSVYNHEFHCCNNRSWSQDTGHKCIVNLDRRGFNVCDWNWGHARGFSSGFLVDKGSSSRGVLVIPKVASDIRNHSTSVEGHVNSKGFESIYIQGGLNVKPLVIEKIETESDAAKGGKEETSSNRVEINGSEVNTNFFKGLNESTTPKVVEREVSKIEKEAWQLLRGTIVNYCGNPVGTVAANDPADRQPLNYDQVFIRDFVPSALAFLLNGEMEIVKNFLLHTLQLQSWEKTVDCYSPGQGLMPASFKVKTVPLDGSDGGFEEVLDPDFGESAIGRVAPVDSGLWWIILLRAYGKITGDYALQERVDVQTGIRLGLNLCLSDGFDMFPTLLVTDGSCMIDRRMGIHGHP…
PdeNINV2	MNTISIIGNSTVKPSCRFLISTKNPVFFKRHHSLTSNLSGNQFNFYKTKQFLTCPFRILGFKTIFNESRKSFCVPNISSGQSRLIARDSRAVSVVASVASQFRELSTSVETRVNDKNFERIFVQNGISVKPLVVERIDNDENVLGDEESRLGVLVDDGESVNREDLDGGQGVEIVSTKREESDIEKEAWKLLNDAVVMYCGSPVGTVAANDPGDKMPLNYDQVFVRDFVPSALAFLLRGEGEIVKNFLLHALQLQSWEKTVDCYSPGQGLMPASFKVRTVPLDDNKLEEVLDPDFGESAIGRVAPVDSGLWWIILLRAYGKLTGDYALQERVDVQTGIKLILNLCLADGFDMFPSLLVTDGSCMIDRRMGIHGHPLEIQALFYSALRSSREMLVVNDGS…
PdeNINV3	MATSDAVLQVLSGAGPRSFSSDLCFNNLDLAFRSKHIKYVKKRASRHMKMFECSNVQQNCIGKHWFKRSGDGDLSVNATIKRLQLLRCKCQKAERVSGVTTEGGNGTWFVDGAKTLNLNGAVNTSGVLELGDTQQLMREKEVLTSNGSVNKEEESLATNGAVGTGRDASRKVSVNPTEEEAWELLRDSVVHYCGSPIGTIAANDPTSSSVLNYDQVFIRDFIPSGIAFLLKGEYDIVRNFLLHTLQLQSWEKTMDCHSPGQGLMPASFKVRTFPLDGDDSATEEVLDPDFGEAAIGRVAPVDSGLWWIILLRAYGKCSGDLSVQERIDVQTGIKMILRLCLADGFDMFPTLLVTDGSCMIDRRMGIHGHPLEIQALFYSALLCAKEMLAPEDGSADLLR…
PdeNINV4	MATTEAILQVLSGAGPCVFSSDPCFRSSDLTFSSKLHIKRVKKRASRCMKMFKCSNVLQNGIGNHWFKGLGDRDRSVNATINRLQLLRCKGPQAERVSGATEGGNGTWFVDGANTLNLNGVASGEHTDCFGAWDAQQLTQEKEGFASKGAPNQEKESLATNGAVGTGRDASPKVSVDPIEEEAWELLRNSMVYYCGSPIGTIAANDPTSSSVLNYDQVFIRDFIPSGIAFLLKGEYDIVRNFLLHTLQLQSWEKTMDCHSPGQGLMPASFKVRTVRLDGDDDFATEEVLDPDFGEAAIGRVAPVDSGLWWIILLRAYGKCSGDLSLQERIDVQTGIKMILRLCLADGFDMFPTLLVTDGSCMIDRRMGIHGHPLEIQALFYSALLCAREMLAPEDGSAD…
PdeNINV5	MRPSCRFFLSKKNRVFFKLHHSLTSNLSGNHFNFEKNKQFFTYPFRILGSRAVFDEAQKSFCAPYISFGQSRLITGDFRGASIVASVASQVRKFSTSVETRVNDNNFERIYVQNGIGIKPLVVERIDKDENVLGDEESTIGVLVDDCESVNRENLDGGQEVEIVSPKREESEIEKEAWKLLNDAVVMYCGSPVGTVAANDPGDKMPLNYDQVFIRDFVPSALAFLLRGEGEIVKNFLLHTLQLQSWEKTVDCYSPGQGLMPASFKVRTVPLDDSKFEEVLDPDFGESAIGRVAPVDSGLWWIILLRAYGKLTGDYALQERVDVQTGIKLILNLCLTDGFDMFPSLLVTDGSCMIDRRMGIHGHPLEIQALFYSALRCSREMIVVNDGSKNLVRAINNRL…
PdeNINV6	MATSKTVLQVLSGGLPCPHRFDLSFGGLNSVLSICSDVKRKNRGLVYKKLNNGMRLLGKCTSRGVSAVTSHGKVKCIDRWESMRCKCQKAESFGGATANEWSPVSLPVNGVHGATNIFEKGRFALKGNEKTQSIEEEAWDLLRASVVCYCGNPIGTIAANDPNSTSILNYDQVFIRDFIPSGIAFLLKGEYDIVRNFILYTLQLQSWEKTMDCYSPGQGLMPASFKVRTVPLDSEDSATEEVLDADFGEAAIGRVAPVDSGLWWIILLRAYGKCSGDLSVQERVDVQTGMKMILRLCLADGFDMFPTLLVTDGSCMIDRRMGIHGHPLEIEALFYSALLCAREMLAPEDGSADLIRALNNRLVALSFHIREYYWIDLKKLNEIYRYTTEEYSYDAVNKF…
PdeNINV7	MSPIAAMDVCQNESVKNFEAAGSMFEIDSEFLRLSDKPRPINVERKRSFDERSFSENSFRIIDHLENLSPAGRRSGFNTPRSCGFESHPMVVDAWESLRRTLVYFRSQPVGTIAALDHSVEELNYDQVFVRDFVPSALAFLMNGEHEVVRNFLLKTLHLQSREKMVDRFKLGAGVMPASFKVLHHPDRNIETLMADFGESAIGRVAPVDSGFWWIILLRAYTKSTGDSSLAEMPECQRGMRLILNLCLSEGFDTFPTLLCADGCCMIDRRMGVYGYPIEIQALFFMALRCASILLKQDDEGKDFYHMRNYFWLDMKQLNDIYRYKTEEYSHTAVNKFNVMPDSLPDWVFDFMPTRGGYFIGNVSPARMDFRWFCLGNCVAILSSLATPEQASAIMDLIE…
PdeNINV8	MDATKETVGLMNGSSVWSISETDDIDFSRLLDKPKLNIERQRSFDERSLSELSIGLARGIDNLETTNSPGGRSGFNTPASSARNSFDPHPMVADAWEALRRSLVFFRGQPVGTIAAYDHASEEVLNYDQVFVRDFVPSALAFLMNGEPEIVKQFLLKTLHLQGWEKRIDRFKLGEGAMPASFKVLHDPIRKTDSLVADFGESAIGRVAPVDSGFWWIILLRAYTKSTGDLSLAETPECQKGMRLILTLCLSEGFDTFPTLLCADGCSMIDRRMGIYGYPIEIQALFFMALRCACSLLKHDEEGKECIERIVKRLHALSYHMRSYFWLDFQQLNDIYRYKTEEYSHTAVNKFNVIPDSIPDWVFDFMPTRGGYFIGNVSPARMDFRWFALGNCIAILSSL…
PdeNINV9	MSSLDGDMSQNGSSKSVDAHHALAEIEDLDFSRILDKPPRPLNMERQRSCDERSLNELFGVPLLSPRPSSRAESNFRLIDHLDGLYSPGRRSGFNTPRSQYGFETHPAVAEAWDALRRSLVVFRGQPVGTIAALDNTDEQLNYDQVFVRDFVPSALAFLMNGEPEIVKNFILKTLRLQSWEKKIDRFHLGEGVMPASFKVLHDPVRNSETLMADFGESAIGRVAPVDSGFWWIFLLRAYTKSTGDTSLAEMPECQKGMRLILSLCLSEGFDTFPTLLCADGCCMIDRRMGVYGYPIEIQALFFMALRCALLLLKQDEEGKEFVERITKRLHALSFHMRSYYWIDLKQLNDIYRYKTEEYSHTAVNKFNVIPDSLPEWIFDFMPVHGGYFIGNVSPAKMD…
PdeNINV10	MSTTLRDLLVAERENEASPPPFPGPSTRYFVSGDISDEEDSTNTSPLFSSDEEQSPENLKKVTAPAASLLDLKLNENLDKEELKKSSEFITLEPATIVDKSFQESGPSYSSVNEVLKTTEKSSFSSDLKCKQLSEVSSDLEIEPVTLTDLTKEPSASLEKLIAKSVEKCEEKGEATVPEESTVITSREVVGGRIPEKDEATVTVQSNVCVSDNAKSTALKQCPSVGVKLDVLDLNISQRLNGGGLLMSPESCTMVDEAWERLNKSYVYFKGKPVGTLAAMDTSADALNYNQVFVRDFVPTGLACLMKEPPEPEIVRNFLLKTLHLQGLEKRVDNFTLGEGVLPASFKVLYDSDLEKETLLVDFGASAIGRVAPVDSGFWWIILLRSYIKRTRDYALLDR…
PdeNINV11	MSSINVDVSLKGSLRNADTLCDMAEIEEMDFSRIFDRPPRPLNMDRQRSCDERSLSELSTGLPIPSPRPSSRVENNFRLIDHLNCLPSPGRRSGFNTPLSQFGVETHPTVAEAWEALRRSLVYFRGEPVGTIAALDNSEEQVNYDQVFVRDFVPSALAFLMNGEPEIVKNFILKTLRLQSWEKKIDRFQLGEGVMPASFKVLHDPVTHNETLMADFGESAIGRVAPVDSGFWWIFLLRAYTKSTGDTSLAEKPECQKGMRLILSLCLSEGFDTFPTLLCADGCCMVDRRMGVYGYPIEIQALFFMALRCALLLLKQDEEGNEFVERITKRLHALSFHMRSYYWIDLKQLNDIYRYKTEEYSHTAVNKFNVIPDSLPEWIFDFMPVRGGYFIGNVSPARM…
PdeNINV12	MDGTKEMGGLRNVSSVCSISEMDDFDLSRLLDKPKLNIERQRSFDERSLSELSIGLARGIDTFETTYSPVGRSGFNTPASSTRNSFEPHPMVADAWEALRRSLVYFRGQPVGTIAAYDHASEEVLNYDQVFVRDFVPSALAFLMNGEPDIVKHFLLKTLYLQGWEKRIDRFKLGEGAMPASFKVLHDPIRKTDSLVADFGESAIGRVAPVDSGFWWIILLRAYTKSTGDLSLAERPECQKGIKLILTLCLSEGFDTFPTLLCADGCSMIDRRMGIYGYPIEIQALFFMALRSASSMLKHDQEGKEFIERIVKRLHALSYHMRSYFWLDFQQLNDIYRYKTEEYSHTAVNKFNVIPDSIPDWVFDFMPIRGGYFIGNVSPARMDFRWFALGNCIAILSSL…
PdeNINV13	MDATKETVGLMNGSSVWSISETDDIDFSRLLDKPKLNIERQRSFDERSLSELSIGLARGIDNLETTNSPGGRSGFNTPASSARNSFDPHPMVADAWEALRRSLVFFRGQPVGTIAAYDHASEEVLNYDQCPSFLMNGEPEIVKQFLLKTLHLQGWEKRIDRFKLGEGAMPASFKVLHDPIRKTDSLVADFGESAIGRVCSSGLWFLVDHSAPSIYKVYWRFISSRNSRVPERNEVILTLCFVRGV
9、Salix suchowensis
SsuCWINV1	MYYKGLYHLFYQYNPKGAVWGNIVWAHSVSKDLINWESLEPAIYPSKWFDNYGCWSGSATVLPNGDPVIFYTGIVDKDNSQIQNYAVPANMSDPYLRKWVKPDDNPIVNPDASVNGSAFRDPTTAWWADGHWKILVGSRRKHRGVAYLYNSRDFKKWVKAKHPLHSVQGTGMWECPDFFPVSLSGEKGLDPSVMGQNVKHVLKVSLDMTRYEYYTLGTYDKKKDRYFPDEGLVDGWAGLRLDYGNFYASKTFYDPSTNRRILWGWANESDAVQQDKDKGWAGIQLIPRKVWLDPSGKQLLQWPVAELEKLRGHNVRLSHQKLNHGDHVEVKVTTAAQADVDVTFSFPSLDKAEPFDPKWAKLDALDVCAQKGSKAPGGLGPFGLLTLASEKLEEFTPVF…
SsuCWINV2	MALPRFLSVLALFALLLVLSNNGVEASHKIYHRYQSLSVDKVKQTHRTGYHFQPPKNWINDPNGPLYYKGLYHLFYQYNPEGAVWGNIVWAHSVSKDLINWESLEHAIYPSKWFDNYGCWSGSATILPNGEPVIFYTGIVDKKNTQVQNYAVPANSSDPYLREWVKPDDNPIVYPDSSVNATAFRDPTTAWLVDGYWRILIGSRRRHRGVAYLYRSWDFKKWVKAKHPLHSVQGTGMWECPDFFPVSMSREEGLDTSVGGPNVRHVLKVSLDLTRYEYYTIGTYDKKKDRYYPDKALVDGWAGLRYDYGNFYASKTFFDPSTNRRILWGWANESDAVQHDKNKGWAGIQLIPRRVWLDPSGKQLLQWPVAELEKLRSHNVQLSNQKLHQGYQVEVKGIT…
SsuCWINV3	MTLVLKRQENIVSSLQFPQLSSRKAICFFSLRRANMEILAVLVGLFCVLQSNGIEVEALENGCQNFQSHTVMLQEQQSYRSSFHFQPPKNWLNDPNGPMWYKGVYHLFYQYNPYGALFGDVMIWAHSVSHDLINWIHLNHALCPTEPYDINSCWSGSATTLPGKGPVILYTGIDANHCQVQNMALPKNLSDPLLEEWIKFAQNPIMTPPDGVEGNNFRDPTTAWLSHDGKWSVIIGGWSNNQGMAILYRSEDFVNWTKNQDPLYSTERTGMWECPDFYPVSVNSTDGVDTSVLNEGVKHVMKAGFNSHDYYMIGTYVPEMEKYIPDNDFTGTSMDLRYDHGKFYASKTFFDSVKNRRILWGWVNESDSREDDMEKGWSGLQSIPRHIWLDRSGKQLVQW…
SsuCWINV4	MEISVIWVVGFCVLMVAHGAQASSHESSRNLQETDQPYRTGYHFQPPKNWMNDPNGPMYYKGVYHLFYQYNPYGAVWGNIVWAHSVSYDLVNWVHIDHAIYPTQPSDINGCWSGSTTILHGEKPAILYTGIDTKNHQVQNLAVPKNLSDPLLREWIKSPYNPLMTPIDGIDPDLYRDLTTAWQGPDKIWRVIVGSQIDGHGRAILYRSKDFVNWTRIDSPLHSSGKTEMWECPDFFPVSTRSTNGVDTSSQDKYTKHVLKASFNHHDYYILGSYKPANDNFSVETNFMDSGMDLRYDNGKFYASKTFFDRAMNRRILWGWINESDSESDDIKKGWSGLQTGKQLVQWPIKEIEKLRFKNLSFHDKKLKSGSVLEVPGITASQADVEVSFELPNLEDAEI…
SsuVINV1	MSSYAMLIFSPFFNGLVDRLFIALMGKSATFCFRSQRSIVLQRLVPLLLPVQPNAAVWGDIVWGHAVSKDLIHWLHLPLAMVADEWYDKNGVWTGSATILPDGKIVMLYTGSTNESVQVQNLAYPADHNDPLLLRWVKYSGNPVLVPPPGIGAKDFRDPTTAWKTSEGKWRIIIGSKINKTGIALVYDTEDFINYTLSSGILHAVPKTGMWECVDFYPVSKTGQNGLDTSVNGPQVKHVVKTSLDDDRHDYYAIGTYDDKAAKWYPDNPEIDVGIGIRYDYGIFYASKTFYDQSKGRRVLWGWIGESDSEVADVKKGWASLQGIPRTVVLDTKTGSNLLQWPVEEVESLRLKSNDFNNMEVKAGSVVPLELDGATQLDIVAEFDLDKKAIERAAESNVE…
SsuVINV2	MDTVHCHTPSDLQHAPYTPLPDKPSPARIRWPFKGFAAILASIIFLLSLVALIINQSQESLPKLNQNRSPPTSRPAESFSGPEPRGVAQGVSPKSNPSFFSDKVSYNWTNAMFSWQRTAYHFQPEKNWMNDPDGPLFHKGWYHLFYQYNPDSAVWGNITWGHAVSTDLIHWLYLPFAMIPDRWYDINGVWTGSATLLPDGRIMMLYTGSTNESIQVQNLAYPANLSDPLLIDWVKYPDNPVIVPPNGIETDEFRDPTTAWMGPDRTWRITIGSRYNKSVGLSLVYQTSNFTTYDLLEGVLHAVPGTGMWECVDFYPVAINGSTGLDSSANGPGTKHVLKASLDDTKRDHYAIGVYDLATDKWTPDNPKEDVGIGLQVDYGRYYASKTFYDQSKQRRVLW…
SsuNINV1	MNTSSCISISTTKPCCRIINSYRSLSHFGFSLPNNLIIHTNLSKSHPKSVYNHEFHCCNNRSRSQDMGRTCIVNLDRRGFNVCDWNWGHARGFSSNFHVDKGSNSRGVLVIPQVASDIRNHSTSVEGHVNEKGFESIYIQGGLNVKPLVIEKIETESNVAKEGKEEKSYNRVEVNGSTVNTNFFKDLNESTTPKIVEREVSEVEKEAWQLLRGTIVNYCGNPVGTVAANDPADRQPLNYDQVFIRDFVPSALAFLLNGETEIVKNFLLHTLQLQSWEKTVDCYSPGQGLMPASFKVKTVPLDGSDGGFEEVLDPDFGESAIGRVAPVDSGLWWIILLRAYGKITGDHALQERVDVQTGIRLGLNLCLSDGFDMFPTLLVTDGSCMIDRRMGIHGHPLEI…
SsuNINV2	MNTISIIGNSTMKPSCRFLISTKSPVFFKHHHSLTNNLSGNQFNFDKTKRSLACSFRILGFRTIFNEAQKSFCVPNISFVQSRLITGGSRGISVVASVASQFREFSTSVETRVNDKNFERIFVQNGINVKPLVVERIDKDENVLGDEESRLGDLDGGQGVEIVSTKREESDIEKEAWKLLNDAVVMYCGSPVGTVAANDPGDKMPLNYDQVFVRDFVPSALAFLLRGEGEIVKNFLLHALQLQSWEKTVDCYSPGQGLMPASFKVRTVPLDDNKLEEVLDPDFGESAIGRVAPVDSGLWWIILLRAYGKLTGDYALQERVDVQTGMKLILNLCLADGFDMFPSLLVTDGSCMIDRRMGIHGHPLEIQALFYSALRSSREMLVVNDGSKNLVRAINNRLS…
SsuNINV3	MATSDAVLQVLSGAGPRSFSSDLCFSNLDLAFRSKHIKYVRKRASRHMKMFKCSSVLQDCIGKQWFKRSGDGDLYLSGNATIKRLQLLRCKCQQAERVSGVTTEGGNGTWFVDSAKTLNLNGAVNSPGVLELGDTQQLTSEKEVLTSNGSVNKEEESLTTNGAVGTGRDASRKASVDPIEEEAWELLRDSVVYYCGSPIGTIAANDPTSSSVLNYDQVFIRDFIPSGIAFLLKGEYDIVRNFLLHTLQLQSWEKTMDCHSPGQGLMPASFKVRTFPLDGDDSATEEVLDPDFGEAAIGRVAPVDSGLWWIILLRAYGKCSGDLSVQERIDVQTGIKMILRLCLADGFDMFPTLLVTDGSCMIDRRMGIHGHPLEIQALFYSALLGAREMLTPEDGSADL…
SsuNINV4	MATSDAILQVLSGAGPCVLSSNPCFRSSDLTFSSKLHVKCVKKRASRGMKMFKCSNVLQNGIGNHWFKGLGDRDLSVNATIKKLHLLRCKAPQAERVSGVTEEGGNGAWFVDGANSLNLDGAVTGEQTDGFGVQDAQQLTREKEGFASNGALNQEKERLETNGAVGTGRDASPKVSVDPIEEEAWELLRDSMVYYCGSPIGTIAANDPTSSSVLNYDQVFIRDFIPSGIAFLLKGEYDIVRNFLLHTLQLQSWEKTMDCHSPGQGLMPASFKVRTVRLDGDDDSATEEVLDPDFGEAAIGRVAPVDSGLWWIILLRAYGKCSGDLSLQGRIDVQTGIKMILRLCLADGFDMFPTLLVTDGSCMIDRRMGIHGHPLEIQALFYSALLCAREMLAPEDGSA…
SsuNINV5	MATSEPVLQVLSGGLPCPYRLDPFSGGVNSVLSFCSDVQCGRNRGLVSKKFNNRVRLLGKCTSRGVGAVKSCGKVKCAHRWESMRCKCQKAESFGGETANERSPVSLPVNGVDSATNIFERGSFALKGNEETQSIEEEAWDLLRASVVCYCGNPIGTIAANDENSGSILNYDQIFIRDFIPSGIAFLLKGEYDIVRNFILYTLQLQSWEKTMDCYSPGQGLMPASFKVRTVPLDSVDSATEEILDADFGEAAIGRVAPVDSGLWWIILLRAYGKCSGDLSVQERVDVQTGMKMILRLCLADGFDMFPTLLVTDGSCMIDRRMGIHGHPLEIQALFYSALLCAREMLAPEDGSADLIRALNNRLVALSFHIREYYWIDLKKLNEIYRYTTEEYSYDAVNK…
SsuNINV6	MDGTKETVGLKNVSSVCSISDIDDFDLSRLLDKPKLNIERKRSFDERSFSELSIGLARGLDNFETTYSPVGKSGFNTPASSARNSFEPHPMVADAWEALRRSMVFYRNQPVGTIAAYDHASEEVLNYDQVFVRDFVPSALAFLMNGEPEIVKHFLLKTLLLQGWEKRIDRFKLGEGAMPASFKVLHDPIRKTDSLVADFGESAIGRVAPVDSGFWWIILLRAYTKSTGDSSLAERPECQKGMKLILMLCLSEGFDTFPTLLCADGCSMIDRRMGIYGYPIEIQALFFMALRSACSLLKHDEEGKECIEKIMKRLHALSYHMRSYFWLDFQQLNDVYRYKTEEYSHTAVNKFNVIPDSIPDWVFDFMPTRGGYFIGNVSPARMDFRWFALGNCIAILSSL…
SsuNINV7	MSSLDGDVSQNGSLKRVDALRALAEIEEFDFSRSLDKPPRTLNMERQRSCDERSMNELFGVPSPSPRPSSRAENNFRLSDHLDGIYSPGRRSGFNTPRSQYGFETHPSVSEAWDALRTSLVFFRGQPVGTIAALDNNTDEQLNYDQVFVRDFVPSALAFLMNGEPEIVKNFILKTLRLQSWEKKIDRFHLGEGVMPASFKVLHDPIRNSETLMADFGESAIGRVAPVDSGFWWIFLLRAYTKSTGDTSLAEMPECQKGMRLILSLCLSEGFDTFPTLLCADGCCMIDRRMGVYGYPIEIQALFFMALRCALLLLKQDDEGKEFVERITKRLHALSFHMRSYYWIDLKQLNDIYRYKTEEYSHTAVNKFNVIPDSLPEWIFDFMPVHGGYFIGNVSPAKM…
SsuNINV8	MTTTLRELLVAERESEACSLSGDISDKEDSTTTSPLFSSEEEQSPENLKKNTAPAAFLLDLKLSENLDKEELTKSSEFITLEPATIVDNSFEESEPSYSSVKEVLKTAEESPFSSDLKCKKLSKISSNLKIELVTLTDLIKEPSATLEKVIAKSVEKCEAEGEATVSEESAVITSREVVGGRTTEKDEATVSVQINECVSDNAKSTALTLKQCPSVGVKLDVSDLNIFQRLNGGGLLLSPESCTMVDEAWERLSKSYVYFKGKPVGTLAAMDTSADALNYNQVFVRDFVPSGLACLMKEPPEPEIVRNFLLKTLHLQGLEKRVDNFTLGEGVLPASFKVLYDSDQEKETLLVDFGASAIGRVAPVDSGFWWIILLRSYIKRTRDYALLDRPEVQKGMKL…
SsuNINV9	MSSINVDVSLKGSLKDADTLRDLAEIEEMDFSRIFDRPPRPLNMDRQRSCDERSLSELSAGVPIPSPRPSSRIENNFRLFDHLNCSSSPGRRSGFNTPISQTGVETHPAMAEAWEALRRSLVYFRGQPVGTIAALDNSEEQVNYDQVFVRDFVPSALAFLMNGEPEIVKNFILKTLRLQSWEKKIDRFQLGEGVMPASFKVLHDPVRNNETLMADFGESAIGRVAPVDSGFWWIFLLRAYTKSTGDTSLAEKPECQKGMRLILSLCLSEGFDTFPTLLCADGCCMVDRRMGVYGYPIEIQALFFMALRCALLLLKQDEEGNEFVQRITKRLHALSFHMRSYYWIDLKHLNDIYRYKTEEYSHTAVNKFNVIPDSLPEWIFDFMPVRGGYFIGNVSPARM…
SsuNINV10	MDGTKEMGGLRNVSSVCSISEMDDFDLSRLLNKPKLNIERKRSFDERSLSELSIGLARGLDTYETTHSPGGRSGFGTPASSTRNSFEPHPMVADAWEALRRSMVYFRGQPVGTIAAYDHASEEVLNYDQVFVRDFVPSALAFLMNGEPDIVKHFLLKTLYLQGWEKRVDRFKLGEGVMPASFKVLHDPIRKTDSLVADFGESAIGRVAPVDSGFWWIILLRAYTKSTGDLSLAETPECQKGMRLILTLCLSEGFDTFPTLLCADGCSMIDRRMGIYGYPIEIQALFFMALRSASSLLKHDEEGKEFIERIVKRLHALSYHMRSYFWLDFQQLNDIYRYKTEEYSHTAVNKFNVIPDSIPDWVFDFMPTRGGYFIGNVSPARMDFRWFALGNCIAILSSL…
SsuNINV11	MKQPAEPELVKNYLLKTLQPEKRIDNFTLGEGVMPTSFKDSHRQKDILVADFGGSAIGRVAPFDSGFWWIILLRSYTKGMKLILNLCLSDGFDTFPTLLCADGCSMIDRRMVSLYFKFSTGLAPALFRSEFMDLNNS
10、Gossypium spp
GH_A04G0804	MAIWNLLWLYILILYVSNGRMEASHKVYPQFQSLSAVNIRQLHHTAFHFQPPKNWINDPNGPMYYNGIYHIFYQYNPKGAVWGNIVWGHSISKDLINWKELEPAICPSKHFDIDGAWSGSTTILPSNKPIILYTGVDSNGIQTQNYAVPANLSDPYLRKWIKPGNNPLIDPENGVNATAFRDPSTAWWLNGRWRVLVGSERNSRGIAYLYRSRDFIHWTKAKHPFHSAPNTGMWECPDFYPVSLSSKEGLDPSYMGKHVKHVLKVSLDDARYDYYTLGTYLTNEDKYVPDNASVDGWAGLRYDYGNFYASKTFFDPAKRRRILWGWVNESDFTQDDVKKGWAGIQIYPQAIPRIVWLDTNQRQLKQWPVEELNTLRGENVKMSHQKLKKGHHIEIQGIT…
GH_D03G1232	MEASYDPEQNPPLHAPLLDRSSPRTRRFAAIFACLVSLLLLLALIINQAQQPFEKVQPRGVAEGVSAKSNPSLLNQVPFNWTNAMFSWQRSAYHFQPQKNWMNGSPLYHKGWYHLFYQYNPYSAIWGNITWGHAVSRDLIHWLYLPLALVPDHWYDIKGVWTGSATILADGQIIMLYTGETNESVQVQNLAYPANVSDPLLLHWLKYPGNPVMVPPPGVKPDDFRDPTTAWLGPDGTWRLTMGSKFDTTIGISLVYHTTNFRDYELLDGVLHAVPGTGMWECVDFYPVAINGSVALDTSSLGPGIKHVLKASLDNTKVDHYAIGTYDPITDKWTPDNPEEDVGIGLKVDYGRYYASKTFFDQHKQRRVLWGWINETDTETADLKKGWASLQTIPRTVLY…
GH_D10G0632	MANSNVAFFFFFALLIGHGIVELEASHHVYKHLLGLLSSAPANQPYRTGYHFQPPKNWINDPNGVMIYKGVYHLFYQYNPKGAVWGNIVWAHSTSNDLVNWTPHEPAIFPSQPSDINGCWSGSATILPGGKPAILYTGIDPLNRQVQNLAIPKNLSDPYLREWVKSTKNPLMQPTAQNQINSSSFRDPTTAWLGPDNKWRVVIGSKVDQLGLAILYKSKDFVNWYQSKTPLHSANTGMWECPDFYPVPIHGQSGVDTSLNGPYVKHVLKVSLDNTRHDCYTIGSYDNVKDVYKPDEGSVEGDSGLRYDYGKYYASKTFFDDFKNRRILTGWINESSSVADDIKKGWSGVHAIPRKIWLARSGKQLVQWPVTEIEKLRTNHISLANKLLKGGSVIEISGV…
GH_D12G2209	MEASSSTSHDPALFHAPLLYHPRRRSSRPLKGFAVIIGSVVFLLSLVTLIVNQSPEPLASNPSSVTEAGSYSMAAQPRGIAEGVSAKSNPSLFDKVGFNWTNAMFYWQRTAYHFQPQKNWMNDPDGPLYHKGWYHLFYQYNPDSAIWGNITWGHAVSTDLIHWFYLPLAMVPDQWYDINGCWTGSATLLPDGRIVMLYTGSTNDSVQVQNLAYPANLSDPLLLQWLKYPGNPVVVPPTGIEDEEFRDPTTAWLGPDGSWRIVVGTRFNTTIGTALVFQTTNFSDYELLDGVLHAVPGTGMWECVDFYPVAINGSVGLDTTALGPGIKHVLKASLDDTKVDHYAIGTYDMITDKWTPDNPEEDVGIGLKVDYGRYYASKTFFDQSKQRRILYGWVNETDS…
GH_A10G0597	MANSNVAFFFFFALLIGHGIVELEASHLVYKHLLGLLSSAPANQPYRTGYHFQPPKNWINDPNGVMIYKGVYHLFYQYNPKGAVWGNIVWAHSTSNDLVNWTPHEPAIFPSQPSDINGCWSGSATILPGGKPAILYTGIDPLNRQVQNLAIPKNLSDPYLREWVKSTKNPLMQPTAQNQINSSSFRDPTTAWLGPDNKWRVVIGSKVDQLGLAILYKSKDFVNWYQSKTPLHSANTGMWECPDFYPVPIHGQNGVDSSLKGPYVKHVLKVSLDNTRHDCYTIGSYDNVKDIYKPDEGSVEGDSGLRYDYGKYYASKTFFDDFKNRRILTGWINESSSVADDIKKGWSGVHATPRKIWLARSRKQLVQWPVTEIEKLRTNHISLANKLLKGGSVIEFSGV…
GH_A09G1574	MAVSKLLSLTLFITFLCAVNNGRVEATHEIYPQFQSLSAVSVHQLHRTAFHFQPPKNWINGTFLSNTPMYYNGIYHFFYQYNPKGAVWGNIVWAHSVSKDMINWKALEPAIYPSHRFDRKGAWSGSATILPGNKPVILYTGVDPNDRQVQNSAVPANLSDPYLRKWIKPAGLNPVVDPEAGVNASAFRDPTTAWWLSGHWRMVVGSKRNHRGMAYLYRSRDFIHWIKAKHPLHSAPRTGMWECPDFYPILLSGKQGLDTSVLGKQVKHILKVSLDVTRYDYYTVGTYLTDEDRYVPDNTSIDGWAGLRYDYGNFYASKTFFDPAKKRRILWGWVNESDTTSEDVRKGWAGIQAIPRIVWLDPNQRQLMQWPIQELETLRGTNVKMNHQMLKTGDHIEVK…
GH_D10G0633	MANSNLGLFFVLALLGIVELEASHHVYKHLQTFQSSSSANQPYRTGYHFQPPKNWINDPNGVMIYKGLYHFFYQYNPKGAVWGNIVWAHSTSEDLVNWTPHEPAIYPSQPSDINGCWSGSATILSSGKPAMLYTGIDSQNRQVQNLAIPKNLSDPYLTEWVKSAKNPLMQPTAQNHINASSFRDPTTAWLGPNKEWRVIIGSKVNRQGLAILYKSKNFVNWYQSKTPLHSADNTGMWECPDFFPALLHGQNGVDTSLNGPNVKHVLKVSLDDTKHDCYTIGSYDNVEDIYTPDEGSVEGDSGLRYDYGKYYASKTFFDNVQNRRILTSWINESSSVADDIKKGWSGVHAIPRKIWLDESGKQLVQWPVVEIEKLRANHVSLANKLLEGGSVIEVPGVTA…
GH_D12G2400	MVDTRPFLPVSSHAGSDPTGPSENRRKPMKLQLSIFFVLLTVGFFAALLTSNNGSDNGFVKENEHGSLASPSSEKQLRPVSRGPAVGVSEKSNRFFAKDNENQLAYPWNNSMLSWQRTAFHFQPEKNWMNDPNGPLFYKGWYHFFYQYNPHAAVWGDIVWGHAVSKDLIHWLHLPLAMVADQWYDKNGVWTGSATILPDGKVVMLYTGSTTENVQVQNLAYPADHSDPLLINWVKYSGNPVLVPPPGILDKDFRDPTTAWLTSEGKWRITIGSKINKTGIALVYDTKDFINYELLDGVLHAVPGTGMWECVDFFPVSKTEENGLDTSVNGPSVKHVVKASLDDDRHDYYSIGTYHEKNGTWIPDEPKIDVGIGLRYDYGIYYAAKTFYDQNKNRRVLWG…
GH_D09G1493	MVVADKEINGSAFRDPTTAWQANGYWNILVGSRKGSTGVAYLFKSKDKKTWTKTARPLHEVPNTGMWECPDFFPVSTSHEKGLDFSELGKDVKHVLKVSLDVTRFEYYTIGTYFLDQDKYVPDKGQVDGRVVWGWANESGSKEEDVKKGWAGIMPIPRTLRLDPSGKQLLVWPIDEFETLKGNKVQMSNQQLETGKPVKISGITGNQIDNSVVESLAAGGKTCITSRVYPTLAVFQDAQVFAFNNGTEPITLEHASAWSMESPRKMNN
GH_D09G1492	MAVSELLSLTLFITFLCAVNNGRVEATHEIYPQFQSLSAVSVHQLHRTAFHFQPPKNWINGTFLSNTPMYYNGIYHFFYQYNPKGAVWGNIVWAHSVSKDMINWKALEPAIYPSHRFDRKGAWSGSATILPGNKPIILYTGVDPSDRQVQNYAVPANLSDPYLRKWIKPAGLNPVVDPEAGVNASAFRDPTTAWWLSGHWRMVVGSKRNHRGMAYLYRSRDFIHWIKAKHPLHSAPHTGMWECPDFYPVLLSGRQGLDTSVVGKQVKHVLKVSLDVTRYDYYTVGTYLTNEDRYVPDNTSVDGWAGIRYDYGNFYASKTFFDPAKKRRILWGWVNESDTTSDDVRKGWAGIQAIPRIVWLDPSQRQLMQWPIQELETLRGTNVKMNHQMLKTGDHIEVK…
GH_A01G2221	MEFTENILVVYLIIGCFCEIISKNGVVEAFHKVYPHLQSKTALTVKQLHRTGYHFQPPMNWINGPMYYNGIYHLFYQYNPKGAVWGNIVWAHSVSKDMVNWEALEPAIYPSESFDINGCWSGSATVLPENKPVIFYTGIDPNQYQVQNYAVPENLSDPYLRKWVKPADNPIVAADETMNKTAFRDPTTAWKIGGHWRMVVASRRKQRGMAYLYRSRDFRKWIKAKHPLHSVPNTGMFECADFFPVSLSGDTGLDNSAFGPNKHVLKVSLDLTRYEYYTIGSYFPEARDKYVVGKGFVDGWNGLRFDYGNFYASKTFFDPSKNRRILWGWTNESDAAQDDAQKGWAGLQAIPRKVWLDPSGKQLLQWPIEEIETLRGQNVQLSNQELKSGEHIEVKGITA…
GH_A12G2389	MVDTRPFLPVSSHAGSDPTGPSENRRKPMKLQLSIFFVLLTVGFFAALLTSNNGSDNGFVKENEHGSLASPSSEKQLRPVSRGPAVGVSEKSNRLFAKDNENQLAYPWNNSMLSWQRTAFHFQPEKNWMNDPNGPLFYKGWYHFFYQYNPHAAVWGDIVWGHAVSKDLIHWLHLPLAMVADQWYDKNGVWTGSATILPDGKVVMLYTGSTTENVQVQNLAYPADHSDPLLINWVKYSGNPVLVPPPGILDKDFRDPTTAWLTSEGKWRITIGSKINKTGIALVYDTKDFINYELLDGILHAVPGTGMWECVDFFPVSKTEENGLDTSVNGPSVKHVVKASLDDDRHDYYSIGTYHEKNGTWIPDEPKIDVGIGLRYDYGIYYAAKTFYDQNKNRRVLWG…
GH_A09G1572	MWECPDFFPVSTSHEKGLDFSELGKDVKHVLKVSLDVTRFEYYTIGTYFPDQDKYVPDKGQVDGWDGLKLDYGNFYASKTFYDPVKFRRVVWGWANESDSKEEDVKKGWAGIMPISRTVRLDPSGKQLLVWPIDDVETLKGNKVQMSNQQLEIGKPIKISGITGNQADVEVTFSIPNLEKAEPFDPSWKDPRDLCYKKKSRVQGAIGPFGLLAFATEKLEEFSPVFFRIFKAQNNKHVVLMCSDAEPSTVMTNVYKPMFGGFVDVDLSDRKLSLRSLIDNSVVESFAAGGKTCITSRVYPTLAVFQDAQVFAFNNGTEPITLEHASAWSMESPRKMNN
GH_D06G0939	MTYLKLEVTMEKSVVLVIGFWLLLLGNGVQSHRQDKKHQSLPRDQPYRTGYHFQPPKNWMNDPNGPMYYKGVYHLFYQYNPYAAVWGNITWAHSISYDLVNWINLDIALSPGDPFDINGCWSGSTTFLSGEKPVILYTGSDTMNRQVQNLAEPKNLSDPLLREWVKSSHNPLMSPVDGIDPKNFRDPTTAWQGPDGLWRVLVGNEMDGHGRALLYRSQDFITWSQSKEPIHSSTRTGMWECPDFYPVSIDGKNGVETSSLDKFTKQVLKASFDNSDHYVLGNYTAVTDNFLVDTDFLDNGSDLRYDYGNFYASKTFFDSGKKRRILWGWILESDNTTDDVKKGWSGLQSIPRTILLSKTGKQLIQWPLEEIEKQRIIKVSFENKELKGGSVLEVSGITA…
GH_A12G2191	MEASSSTSHDPALFHAPLLHHPRRRSSRPLKGFAVIFGSVVFLLSLVILIVNQSPEPLASNPSSVTEAGSYSMAAQPRGIAEGVSAKSNPSLFDKVGFNWTNAMFYWQRTAYHFQPQKNWMNDPDGPLYHKGWYHLFYQYNPDSAIWGNITWGHAVSKDLIHWFYLPLAMVPDQWYDINGCWTGSATLLPDGRIVMLYTGSTNESVQVQNLAYPANLSDPLLLQWLKYPGNPVVVPPTGIEDNEFRDPTTAWLGPDGSWRITVGTRFNTTIGTALVFQTTNFSDYQLLDGVLHAVPGTGMWECVDFYPVAINGSVGLDTTALGPGIKHVLKASLDDTKVDHYAIGTYDMITDKWTPDNPEEDVGIGLKVDYGRYYASKTFFDQSKQRRILYGWVNETDT…
GH_D06G0938	MTDLKLKVTMDLSVVLVVGFCFVLLGNGVQSDRDDKKLQSLPQDQPYRTGYHFQPPKNWMNDPNGPMYYKGVYHLFYQYNPYAAVWGTITWAHSISYDLVNWIHLDIALSPDDPFDINGCWSGSTTFLSGGKPVILYTGGVTMNRQVQNLAEPKNLSDPMLREWVKSSHNPIITHVDGMDSENFRDPTTAWQGPDGLWRVLVGNEMNSHGRALLYRSRDFVTWTQSKEPIHSSTRTGMWECPDFYPVSLDGKNGVDTSSLDKFTKHVLKASFNSSDHYVLGNYTTVTDNFSVDTDFLENGSDLRYDYGNFYASKTFFDSAKKRRILWAWVQESDSTTDDIKKDWSGLQSFPRSILLSKTGKQLIQWPVEEIEKQRTVNVSFKNKELKGGSVLQISGITA…
GH_D01G2307	MEFTKNILLVYLIIGCFCEIISKNGVVEAFHKVYPHLQSKTALTVKQPHRTGYHFQPPMNWINGPMYYNGIYHLFYQYNPKGAVWGNIVWAHSESKDMVNWEALEPAIYPSESFDINGCWSGSATVLPENKPVIFYTGIDPNQYQVQNYAVPENLSDPYLRKWVKPADNPIVVADETMNKTAFRDPTTAWKIGGHWRMVVASRRKQRGIAYLYRSRGFRKWVKAKHPLHSVPNTGMFECADFFPVSLSGDTGLDNSAFGPNVKHVLKVSLDLTRYEYYTIGSYFPEARDKYVVGKGFVDGWNGLRFDYGNFYASKTFFDPSKNRRILWGWTNESDTAQDDVQKGWAGLQAIPRKVWLDPSGKQLLQWPIEEIETLRGQNVQLSNQELKSGEHIEVKAIT…
GH_A02G1371	MANSCVGLFLFFALFLSHGIVELEASHHVYRNLQTVQSAASTDQPYRTGFHFQPPKNWINDPNGVMVYKGLYHLFYQYNPKGAVWGNIVWAHSTSKDLVNWTPHEPAIFPSQPSDINGCWSGSATILPGGKPAMLYTGIDTKNSQVQNLAVPKNLSDPYLREWVKSPTNPLMQPTAQNQINASSFRDPTTAWLGPDKKWRVIIGSKINRQGLVILYKSKDFVNWVQAPMPLHSAKDTGMWECPDFYPVPVSGKNGVDTSLNGPYVKHVLKISLDDTKHDLYTIGSYDNLKDIYIPDKGSVENDSGLRYDYGKYYASKTFLDSIKNRRILCGWLNESSSVADDIKKGWAGVHAIPRQVWLDKSGKQLMQWPVVEIQKLRTNHVSLPSRLLKGGSVVEVSG…
GH_A08G1972	MVDTKPLLPASNSDGSYLTGSRVNSLKPIKVYLTIFCGLLAVGLFVALLIGNYWSDNARIHGSLASSTSKRTYPLRPVSRGPAQGVSEKTSGIWAGVSCGPAQGVSEKTSRVRAGVPRNILPEPLNSTMLEWQRTAFHFQPEKNWMNGPLFYNGWYHFFYQYNPNGAVWGDIVWGHAVSKDLINWFHLPLAMVADQWYDKNGVWTGSATILPDGKIVMLYIGSTTEAVQVQNLTFPANYSDPFLIDWVKYHGNPVLVPPPGIYKKDFRDPTTVWLTSEGKWRITIGSKRDKTGISLVYDTKDFINYEMLEGELHAVSGTGMWECVDFFPVSKIEGKGLDTSINGPEVKHVVKVSLDDDRHDYYALGTYYEKNGSWIPDLPEIDVGIGIRYDYGIFYASK…
GH_A03G0710	MEASYDPEQNPPLHAPLLDRSSPRTGRFAAVFACLFSLISLLALIINQTQQPFEKVQPRGVAEGVSAKSNPSLLNQVPFNWTNAMFSWQRSAYHFQPQKNWMNGSPLYHKGWYHLFYQYNPYSAIWGNITWGHAVSRDLIHWLYLPLALVPDHWYDIKGVWTGSATILPDAQIIMLYTGETNESVQVQNLAYPANLSDPLLLHWLKYPGNPVMVPPPGIKPDDFRDPTTAWLGPEGTWRLTMGSKFNTTIGISLVYHTTNFRDYELLDGVLHAVPGTGMWECVDFYPVAINGSVALDTSSFGPGIKHVLKASLDNTKVDHYAIGTYAPKTDKWTPDNPEEDVGIGLKVDYGRYYASKTFFDQHKQRRVLWGWINETDTETADLKKGWASLQTIPRTVLY…
GH_A13G2164	MTPPDGVNGDNFRDPTTAWQGPDGTWKVVIGSYSNNQGMAILYKSQDFIHWTMHQDPLYLSSKTEMWECPDFFPVSINGTNGVDTSIENPSVRHVMKASFNSHDVYIVGTYVNEQERFLPDADLTGTSSDLRFDYGKFYASKSFFDGKKNRRILCAWVNESDSMEDDLKKGGYGLQSIPRQIWLDRNGKQLVQWPVEELNSLRDNEVYVYGKQLESGSVFEVSGITASQADIEIMFELPKLEEAEFIDTSLVDPQLICDRQDASVTGKFGPFGLLALATKDLAEQTAIFFRIFRDHKDYKVLMCSDQKRSSLRNELDKTTYGAFVDIDPHREMVSLRTLIDHSIIESFGGKGRSVITTRVYPKLAINDEAHLFAFNNGSLSVRVSRLNAWSMNKAQITA…
GH_A13G2163	MDISLFLFVGFSCFLLINGNKVEDCDYLTDKTSLQSFQVLLQAEQPYRTAYHFQSPQNWLNGKKLILFLQLHVFLIIIKKTSQFSDIDVFIFMFVWCQLIQLICFNGGMMKMGDIHYTDPNGPMYYKGVYHLFYQYNPNSAWFGDGMVWAHSASYDLINWFGLDHALVPSEPFDAISCWSGSATILPGDKPVILYTGIDANYNQVQNLATPKNESDPLLVEWVKYFGNPLMTPPDGVKGDNFRDPTTAWQGPDGTWKVVIGSYSNNQGMAILFQSQDFVHWTMHRDPLYSSLKTEMWECPDFFPVSINSTNGVDTSVENPSVRHVMKASFNSHDYYTVGTYVTEQERFLPDADFTGTSLDLRFDYGKFYASKSFFDGKKNRRILCAWVNESDSMEDDLK…
GH_D13G2146	MDISLFLFVGFSCFLLINGNKVEDCDYLTDKTSLQSFHVLLQAEQPYRTAYHFQSPQNWLNDPNGPMYYKGVYHLFYQYNPNSAWFGDGMVWAHSASYDLINWFGLDHALVPSEPFDAISCWSGSATILPGDKPVILYTGIDANYNQVQNLANPKNESDPLLVEWVKYSRNPLMTPPDGVKGDNFRDPTTAWQGPDGTWKVVIGSYSNNQGMAILYQSQDFVHWTMHRDPLYSSSKTEMWECPDFFPVSINSTNGVDTSVENPSVRHVMKASFNSHDYYIVGTYVTEQERFLPDADFTGTSSDLRFDYGKFYPSKSFFDGKKNRRILCAWVNESDSMEDDLKKGWSGSIPRKIWLDRNGKQLVQWPVEELNSLRDNEVYVYGKQLESGSVFEVSGITAS…
GH_D09G2050	MADISPLLPVSSSDGSSDLTGQATCRRPIKVVVSIFFGLLTVGLFAALLIRNNGSVDYVDVHENERGSLASMAFEKAENLKPVSRGLAAGVSEKSNWVFGGDLPDHPWNNSMLSWQRTAFHFQPEKNWMNGPLFYKGWYHLFYQYNPNAAVWGHIVWGHAVSKDLIHWLHLPLAMAADQWYDKNGVWTGSATILHDGKIVMLYTGSTTEGVQVQNLAYPADQYDPLLVHWVKYPRNPVLVPPPGIGPNDFRDPTTAWLTSEGKWRITIGSKINKTGIALVYDTKDFINYEMLDGLLHAVPGTGMWECVDFFPVSETENNGLETSINGPGVKHVVKASLDDDRHDYYAIGTYNDRNGTWIPDRPNIDVGIGLRYDYGIYYAAKTFYDQNKKRRVLWGWIG…
GH_A09G2115	MADINPLLPVSSSDGSSNLTGQATCRRPIKVVVSIFFGLLTLGLFAALLIRNNGPVDYVDVHENERGSLASTAFEKAENLKPVSRGPAAGVSEKSNWAFGGDLPDYPWNNSMLSWQRTAFHFQPEKNWMNGREENYSPLFYKGWYHFFYQYNPNAPVWGDIVWGHAVSKDLIHWLHLPLAMVADQWYDKNGVWTGSATILHDGKIVMLYTGSTTEGVQVQNLAYPADQYDPLLVHWVKYPRNPVLVPPPGIGPNDFRDPTTAWLTSEGKWRITIGSKINKTGIALVYDTKDFINYEMLDGLLHAVPGTGMWECVDFFPVSETENNGLETSINGHGIKHVVKASLDDDRHDYYAIGTYNDRNGTWIPDRPNIDVGIGLRYDYGIYYAAKTFYDQNKKRRV…
GH_D04G1075	MAIWNLLWLYILILYVNNGRMEASHKVYPQFQSLSAVNIRQLHHTAFHFQPPKNWINDPNGPMYYNGIYHIFYQYNPKGAVWGNIVWGHSISKDLINWKELEPAICPSKHFDIDGAWSGSTTILPSNKPIILYTGVDSNGIQTQNYAVPANLSDPYLRKWIKPGNNPLIDPENGVNATAFRDPSTAWWLNGRWRVLVGSERNSRGIAYLYRSRDFIHWTKAKHPFHSAPNTGMWECPDFYPVSLSSKEGLDPSYMGKHVKHVLKVSLDDARYDYYTLGTYLTNDDKYVPDNASVDGWAGLRYDYGNFYASKTFFDPAKRRRILWGWVNESDFTQDDVKKGWAGIQIYPQAIPRIVWLDTNQRQLKQWPVEELNTLRGEIVKMSHQKLKKGHHIEIQGIT…
GH_D08G1986	MVDTKPLLPASNSDGSYLTGSRVNILKPIKVYLTIFCGLLAIGLFAALLIGNYWSDNARIHGSLATSTSKRTHPLRPVSRGPAQGVSEKTSGIWAGVSRGPTQGVSEKTNRVRAGVPWNILPEPWNSTMLEWQRTAFHFQPEKNWMNGPLFYNGWYHFFYQYNPNGAVWGDIVWGHAVSKDLINWFHLPLAMVADQWYDKNGVWTGSATILPDGKIVMLYTGSTTEAVQVQNLAFPANHSDPFLIDWVKYHGNPVLVPPPGIYKKDFRDPTTAWLTSEGKWRITIGSKRDKTGISLVYDTKDFINYEMLEGELHAVSGTGMWECVDFFPVSKTEEKGLDTSINGPEVKHVVKVSLDDDRHDYYALGTYHEKNGSWIPDLPEIDVGIGIRYDYGIFYASK…
GH_A06G0947	MTDLKLKVTMDLSVVLVVGSCFGLLGNGVQSDRDDEKLQSLPQDQPYRTGYHFQPPKNWMNDPNGPMYYKGVYHLFYQYNPYAAVWGNITWAHSISYDLVNWIHLDIALSPDDPFDINGCWSGSTTFLSGGKPIILYTGGVTMNRQVQNLAEPKNLSDPMLREWVKSSHNPVITHVDGMDSENFRDPTTAWQGPDGLRRVLVGNEMNSHGRALLYRSRDFVTWTQSKEPVHSSTRTGMWECPDFYPVSIDGKNGVDTSSLDKFRKHVLKASFNSSDHYVLGNYTAVTDNFSVDTDFLDNGSDLRYDYDNFYASKTFFDSAKKRRILWAWIQESDSTTDDVKKTGLVYSHFPRSILLSKTGKQLIQWPVEEIEKQRTVNVRFKNKELKGGSVLEISGITA…
GH_A06G0948	MTYLKLEVTMEKSVVLVIGFWLLLLGNGVQSHRQDKKHQSLPRDQPYRTGYHFQPPKNWMNDPNGPMYYKGVYHLFYQYNPYAAVWGNITWAHSISYDLVNWINLDIALSPGDPFDINGCWSGSTTFLSGEKPVILYTGSDTMNRQVQNLAEPKNLSDPLLREWVKSSHNPLMSPVDGIDPKNFRDPTTAWQGPDGLWRVLVGNEMDGHGRALLYRSQDFITWSQSKEPIHSSTRTGMWECPDFYPVSIDGKNGVETSSLDKFTKHVLKASFDNSDHYVLGNYTSVTDNFLVDTDFLDNDSDLRYDYGNFYASKTFFDSGKKRRILWGWILESDNTTDDVKKGWSGLQSIPRTILLSKTGKQLIQWPLEEIEKQHTIKVSFENKELKGGSVLEVSGITA…
GH_D03G0589	MANSCVGLFLFFALFLSHGIVELEASHHVYRNLQTVQSAASTDQPYRTGFHFQPPKNWINDPNGVMVYKGLYHLFYQYNPKGAVWGNIVWAHSTSKDLVNWTPHEPAIFPSQPSDINGCWSGSSTILPGGKPAMLYTGIDTKNSQVQNLAVPKNLSDPYLREWVKSPKNPLMQPTAQNQINASSFRDPTTAWLGPDKKWRVIIGSKIDRQGLAILYKSKDFVNWVQAPMPLHSAKDTGMWECPDFYPVPVSGKNGVDTSLNGPYVKHVLKISLDDTKHDLYTIGSYDSLKDIYIPDKGSVENDSGLRYDYGKYYASKTFLDSIKNRRILCGWLNESSSVADDIKKGWAGVHAIPRQVWLDKSGKQLIQWPVVEIQKLRTNHVSLPSRLLKGGSVVEVSG…
GH_D02G2438	MSTPDVDVDVNQNQNQNKNVKAEDILCPLAEYEECDFSKLLEKPRLLNIDRQRSLDERSLSELSIGISPRHATRAIDPNSSRFFEQLDSICSPVGRRSGFSTPRSQIGFDPHPMVAEAWEALRRSLVYFRGQPVGTIAALDNTEENLNYDQVFVRDFVPSALAFLMNGEPEIVKNFILKTLRLQSWEKKIDRFQLGEGVMPASFKVLHDPVRNNETLIADFGESAIGRVAPVDSGFWWIILLRAYTKSTGDTSLAELPECQKGMRLILSLCLSEGFDTFPTLLCADGCCMIDRRMGVYGYPIEIQALFFMALRCALLLLKQDDEGKEFIERIVKRLHALSYHMRSYFWLDLKQLNDIYRFKTEEYSHTAVNKFNVMPDSLPEWVFNFMPVYGGYFIGNV…
GH_A08G2317	MSVMNFIRNSPMKLPSRVLNLRNSSFFGFRHWFHHPFPCKQKLFCKTNAFLPNFSYNSQFHAYPSRFLPFRRVINNTKKPNWSTSLDLSQSGSLSRPYGVSTDVRVASRVRDLSTSVETRVKDQNLDKFYLQNGINVNPFVVERIEKVENVLGGEVPVAEDVNNVKNIGEALEGRKSGIKVENDIEKEAWNLLRGAVVTYCGSPVGTVAANDPGDKQPLNYDQVFIRDFVPSALAFLLKGEGEIVKNFLLHTLQLQSWEKTVDCYSPGQGLMPASFKVRTVPLDGNKFEEVLDPDFGESAIGRVAPVDSGLWWIILLRAYGKITGDCTLQERVDVQTGIKLILNLCLADGFDMFPSLLVTDGSCMIDRRMGIHGHPLEIQALFYAALRSSLEMLTANES…
GH_D09G1278	MEGTKEMGLRNVSSTCSINEMDDYDLSRLLDKPRLNIERQRSFDERSLSELSIGLTRAGLDNYETTYSPGGRSRSGFDTPASSTRNSFEPHPMVAEAWEALRRSLVYFRDQPVGTIAAYDHASEEVLNYDQVFVRDFVPSALAFLMNGEPDIVKNFLLKTLQLQGWEKRIDRFKLGEGAMPASFKVLHDPVRKSDTIIADFGESAIGRVAPVDSGFWWIILLRAYTKSTGDLSLAETPECQKGMRLILTLCLSEGFDTFPTLLCADGCSMIDRRMGIYGYPIEIQALFFMALRCALSMLKHDAEGKECIERIVKRLHALSYHMRSYFWLDFQQLNDIYRYKTEEYSHTAVNKFNVIPDSIPDWVFDFMPTRGGYFIGNVSPARMDFRWFCLGNCIAILS…
GH_D05G2778	MDGTKVMGLRNVSSICSLSEMDDHDLSRLLDKPRLNIERQRSFDERSLSELPMILTRGSYDNYEGMHSPCGRSGIDTPASWDRNSFDPHPIVAEAWEALRRTLVYFRGQPVGTIAAYDHASEEVLNYDQVFVRDFVPSALAFLMNGEPEIVKNFLLKTLQLQGWEKKVDRFKLGEGAMPASFKVLHDPVRKLDTIIADFGESAIGRVAPVDSGFWWIILLRAYTKSTGDLSLAERPECQKGMRLILTLCLAEGFDTFPTLLCADGCSMIDRRMDVYGYPIEIQALFYMALRCALSMLKQDAEGKDCIERIEKRLHALSYHMRSYFWLDFQQLNDIYRYKTEEYSHTAVNKFNVIPDSIPDWIFDFMPTRGGYFIGNVSPARMDFRWFCLGNCIAILSSL…
GH_A08G1505	MSTLRSPCDLLEDVKEAEVVPALYFTLSVGDSEKELGDSSEKECIVTPIEEQPSETTTEKGADDASEKSFDFIMFEKSKFTEKSLCSQNEEEEALESPEEASQTENIKWTDNGKTSLESNQRESPKISTEIFQDTVGKEESSKSEEENESTDKLDKPMKTLRVQSNENISKSNNANVAQMSLKPSPSVGSSLENLELDSLLPAVRSVDSPLGSTENGAMLEEAWEGLQKSYVYYKGKPVGTLAAMDPIAEALNYNQVFIRDFVPSGLACLMRPANAGGDPEIVKNFLLKTLHLQGWEKRIDNFTLGEGVMPASFKVLYDSHRQKETLVADFGGSAIGRVAPVDSGFWWIILLRSYTKCTHDYTLSELPEVQKGMKLILNLCLSDGFDTFPTLLCADGCS…
GH_D09G1071	MALSEASLCLNHMLLSNSSSNFGKQRNLGLVQFHHSLRTLGNGIKRCGFRSISFCSTDRKNLTKISCLLSCKCQRADRVSGLTADDGRPRSLSINGKTNVSNVQELNELLQSDGEGVASGDTNGVGTVGGRKGIEEEAWDLLKESVVYYCGNPIGTIAASDTSSSSILNYDQVFIRDFIPSGIAFLLKGEYDIVRNFILHTLQLQSWEKTMDCHSPGQGLMPASFKVRTVPLDGDNSVTEDVLDPDFGEAAIGRVAPVDSGLWWIILLRAYGKCTGDLSVQERVDVQTGIKMILKLCLADGFDMFPTLLVTDGSCMIDRRMGIHGHPLEIQALFYSALLCAREMLAPEDGSADLIRALNNRLVALSFHIREYYWIDMKKLNEIYRYKTEEYSYDAVNKF…
GH_D01G1381	MGTSEAVLHVLSGAVPQFLSSDMCSSNSDLVFYSKCHIKSVKKKGSRRLPSLKCSSMSGCQIGSYRCKRLGGGLHGNTAIDRLTLLRCKCQQAESASGVDTGEGNGAWFVDNAKKLNLNGSMNSEDILEFKTVEQLKRENEVSMSNGKVGTGTNTIFTGGVDSVEDEAWELLRASMVYYCGSPVGTIAANDPTSSNVLNYDQVFIRDFIPSGIAFLLKGEYDIVRNFILHTLQLQSWEKTMDCHSPGQGLMPASFKVRTVPLDGDDSATEEVLDPDFGEAAIGRVAPVDSGLWWIILLRAYGKCSDDLSVQERVDVQTGIKMILRLCLADGFDMFPTLLVTDGSCMIDRRMGIHGHPLEIQALFYSALLCAREMLTPGDGSADLIRALNNRLVALSFHI…
GH_A11G1026	MSSFTSLNFLEVTNEAGAAPRPPSSTPFSEDSEKEVEASSGKEVEPVDSLNLIDLQQKEERTTLIEEQLSETLEKESDQVSEKSSDFIVFRKCKFAENSLPSQEKNIFKDDGVSEYVEKPSSGSLETDNVKSTNNGKASLESREGGTSYTRKEKCQDSVGNEESYTSQEENESTEKPEEKLKKTVRVHSNENISDNTSVAHTSLKSCASVGTGFEKNFELNSILSAIRSNGFLEGSAENGAMVEEAWETIQKSYVYYKGKPVGTLAAMDPTAEALNYNQVFVRDFVPSGLACLMRSASAGGDPVIVKNFLLKTLHLQGWEKRIDNFTLGEGVMPASFKVLYDSHRQKETLAADFGGSAIGRVAPVDSGFWWIILLRSYTKCTQDYTLSEMPEVQRGMKL…
GH_A05G4160	MSIVSMATSEVVLQVLSGAAPRLLSSDLGSSSSDLALYSKCHFKSVKKKGSRYFKSLKCSSMIRYHIGSYNYRRLVGGFDRNAAINRLGLLGFKCQQADHGSGVGMDEGNGAPFVDNANESNLSGSMNSPKKLEFEDSELLKREKEMLASAGTGTTTFYKSGIDSIEDEAWSLLRDSMVYYCGSPIGTIAANDPTDSGVLNYDQVFIRDFIPSGIALLLKGEYDIVKNFILHTLQLQSWEKTMDCHSPGQGLMPASFKVRSTPLDGDDSATVEVLDPDFGEAAIGRVAPVDSGLWWIILLRAYGKCSGDLSLQDRIDVQTGIRMILRLCLADGFDMFPTLLVTDGSCMIDRRMGIHGHPLEIQSLFFSALLSAREMLTPEDGSDDLTRALNNRLIALSF…
GH_D08G2325	MSVMNFIRNSPMKLPSRVLNLRNSSFFGFRHWFHHPFPCEQKLFCKTNAFLPNFSYNSQFHAYPSRFLPFRRVINNTKKPNWSTSLDLSQSGSVSRPYVSTDVRVASRVRDLSTSVETRVKDQNLDKFYLQNGINVNPFVVERIEKDENVLGGEVPVAEDVNNVKNIGEALEGRKSGIKVESDIEKEAWNLLRGAVVTYCGSPVGTVAANDPGDKQPLNYDQVFIRDFVPSALAFLLKGEGEIVKNFLLHTLQLQSWEKTVDCYSPGQGLMPASFKVRTVPLDGNKFEEVLDPDFGESAIGRVAPVDSGLWWIILLRAYGKITGDCTLQERVDVQTGIKLILNLCLADGFDMFPSLLVTDGSCMIDRRMGIHGHPLEIQALFYAALRSSLEMLTANESS…
GH_D13G1370	MDGAKETGLRNVSSTCSISESDDYDLSRLLDKPRLNIERQRSFDERSLGELSIVLTRGAHDNYETTHSPGWRSGFNTPASSARNSFEPHPMVADAWEALRRSLVYFKGQPVGTIAAYDHASEEVLNYDQVFVRDFVPSALAFLMNGEPEIVKNFLVKTLHLQGWEKRIDRFKLGEGAMPASFKVLHDPVRKSDTIIADFGESAIGRVAPVDSGFWWIILLRAYTKSTGDLSLAETPECQKGMRLILTLCLSEGFDTFPTLLCADGCSMIDRRMGIYGYPIEIQALFFMALRCALSMLKHDAEGKECIERIVKRLHALSYHMRSYFWLDFQQLNDIYRYKTEEYSHTAVNKFNVIPDSIPDWVFDFMPTRGGYFIGNVSPARMDFRWFCLGNCIAILSSL…
GH_A13G1433	MDGAKETGLRNVSSTCSISESDDYDLSRLLDKPRLNIERQRSFDERSLGELSIGLARGAHDNYETTHSPGWRSGFNTPASSARNSFEPHPMVADAWEALRRSLVYFKGQPVGTIAAYDHASEEVLNYDQVFVRDFVPSALAFLMNGEPEIVKNFLVKTLHLQGWEKRIDRFKLGEGAMPASFKVLHDPVRKSDTIIADFGESAIGRVAPVDSGFWWIILLRAYTKSTGDLSLAETPECQKGMRLILTLCLSEGFDTFPTLLCADGCSMIDRRMGIYGYPIEIQALFFMALRCALSMLKHDAEGKECIERIVKRLHALSYHMRSYFWLDFQQLNDIYRYKTEEYSHTAVNKFNVIPDSIPDWVFDFMPTRGGYFIGNVSPARMDFRWFCLGNCIAILSSL…
GH_A13G2048	MNAMNFIINSTMKLPSTLLNLRNALFLGSRHRFNPPCCEDKLFYKSKASLLNFSKNSQFHAYPSRFVGFQRVINNAQKFNCLPSSLFARPRAVPMPYGFSVQAVIASKVRDVSTSVETGRNDKNFERIHVQNGINVKTLVERIDTDKNLVGRENPLTEDGNNVKNIGEVAANDPGDKQPLNYDQVFIRDFVPSALAFLLKGEGGILKNFLLHTLQLQSWEKTVDCYSPGQGLMPASFKVRTVPIDDNKFEEVLDPDFGESAIGRVAPVDSGLWWIILLRAYGRITGDYSLQERVDVQTGMKLVLNLCLADGFDMFPSLLVTDGSCMIDRRMGIHGHPIEIQALFYAALRSSREILSVNEGSKNLVRAINNRLNALSFHIREYYWVDMKKINEIYRYKTE…
GH_A05G2761	MDGTKVMGLRNVSSICSLSEMDDHDLSRLLDKPRLNIERQRSFDERSLSELPMILTRGSYDNYEGMHSPCGRSGIDTPASWDRNSFDPHPIVAEAWEALRRTLVYFRGQPVGTIAAYDHASEEVLNYDQVFVRDFVPSALAFLMNGEPEIVKNFLLKTLQLQGWEKKVDRFKLGEGAMPASFKVLHDPVRKLDTIIADFGESAIGRVAPVDSGFWWIILLRAYTKSTGDLSLAERPECQKGMRLILTLCLAEGFDTFPTLLCADGCSMIDRRMDVYGYPIEIQALFYMALRCALSMLKQDAEGKDCIERIEKRLHALSYHMRSYFWLDFQQLNDIYRYKTEEYSHTAVNKFNVIPDSIPDWIFDFMPTRGGYFIGNVSPARMDFRWFCLGNCIAILSSL…
GH_D11G3106	MNAIHFFRKSTMKVPSRVLSLRNASFLGFARSFNPSVFERKLCCKKKDFLLNFNQVTQSHHAYPFRFLCFQRIVNDTQKLRCLPSSSFVQSRAVSGPYDVSTEARVASTVRGLSTRGNDIHVTPLVVGGNVAVAEGENNVKKNGVSAKSEVEKEAWRLLKDAVVTYCGSPVGTVAANNPGDKQPLNYDQVFIRDFVPSALAFLLRGEGEIVENFLLHTLQLQSWEKTVDCYSPGQGLMPASFKVRTVPLEDNKFEEVLDPDFGESAIGRVAPVDSGLWWIILLRAYGKITGDYSLQERVDVQTGIRLILNLCLADGFDMFPSLLVTDGSCMIDRRMGIHGHPLEIQALFCSALRCSREILTATGSSKNLVSAINNRLSALSFHVREYCWVDMKKVNEIY…
GH_D13G1276	MNNLSSLCNSTMKLPSRVLTLRNASVVGFRHSYNTPCDQKLTCKSKASFSFNQNSQFHAYPSPFLAFQGVIYNTQKLNCLPSSSFVSRPYGVPVEASAVETDKNPERLCVENCNDENIVGGEVPGAEYGNSRASHESEIDKEAWSLLRDAVVTYCGFPIGTMASNDPGDKHPLNYDQVFSRDFVPSALAFLLRGEGEIVKNFLLHTLQLQSTEKTVDCYSPGQGLMPVSFKVRTVPLGDNKFEEVIDPDFGGSAIGRVAPVDSGLWWIILLRAYGKISGDYTLQEREDFQAGIKMILNLCLADGFDMFPSLLVTDGSCMIDRKMGVHGHPLEIQALTYAALRCSREMLTVIGCSKNLMTAINNRLSALSFHIREYYWVDLRKTNEIYRYKTEEYSMDAT…
GH_D13G2022	MNAMNFIINSTMKLPSTLLNLRNALFLGSRHRFNLPCCEDKLFYKSKASLLNFSKNSQFHAYPSRFVGFQRVINNAQKFNCLPSSVFARPRAVPMPNGFSVQAVVASKVRDLSTSVETGINDKNFERIHVQNGINVKTLVERIDTDKNLVGGENPLTEDGNNVKNIGEGLGNGKNGVSIDSAIEKEAWDLLRDSVVSYCGFPVGTVAANDPGDKQPLNYDQVFIRDFVPSALAFLLKGEGEIVKNFLLHTLQLQSWEKTVDCYSPGQGLMPASFKVRTVPIDDNKFEEVLDPDFGESAIGRVAPVDSGLWWIILLRAYGKITGDYSLQERVDVQTGMKLILNLCLADGFDMFPSLLVTDGSCMIDRRMGIHGHPLEIQALFYAALRSSREILSVNEGSK…
GH_D08G1518	MSTLRAPCDLLEDVKEAEAVPALYFTLSVGDSEKGLGDSSEKEVKSADFFIVLKHEGECTVTPIEEQPSETTTEKGADDASEKSFDFIMFEKSKITEKSLCSQNEEEEALESPEEASQTENVKWTDNGKTSLESNQRESPKISTEIFQDTIGKEESSKLEEENESTDKLDKPMKTLRVQSNENISKSNNANVAQMSLKPSPSVGSSLENLELDSLLPAVRSVDSPLGSTENGAMLEEAWEGLQKSYVYYKGKPVGTLAAMDPIAEALNYNQVFIRDFVPSGLACLMRPANAGGEPEIVKNFLLKTLHLQGWEKRIDNFTLGEGVMPASFKVLYDSHRQKETLVADFGGSAIGRVAPVDSGFWWIILLRSYIKCTHDYTLSELPEVQRGMKLILNLCLSD…
GH_A01G1300	MGTSEAVLHVLTGAVPQFLSSDMCSSNSDLVFYSKCHIKSVKKKGSRRLPSLKCSSMSGCQIGSYRCKRLGGGLHGNTAIDRLTLLRCKCQQAESASGVDIGEGNGAWFVDNAKKLNLNGSMNSEDILEFKTVEQLKSENEVSMSNGKVGTGTNTIFTGGVDSVEDEAWKLLRASMVYYCGSPVGTIAANDPTSSNVLNYDQVFIRDFIPSGIAFLLKGEYDIVRNFILHTLQLQSWEKTMDCHSPGQGLMPASFKVRTVPLDGDDSATEEVLDPDFGEAAIGRVAPVDSGLWWIILLRAYGKCSDDLSVQERVDVQTGIKMILRLCLADGFDMFPTLLVTDGSCMIDRRMGIHGHPLEIQALFYSALLCAREMLIPGDGSADLIRALNNRLVALSFHI…
GH_A09G1120	MALSEASLCLNHMLLSNSSSNFGKQRNLGLVQFHHSLRTLGNGIKRCGFRSISFCSTDRTNLTKRSCLLSCKCQRADRVSGLTADDGRPASLSINGKTNVSNVQELNELLQSDGEGVASGDTNGGGTVGGRKGIEEEAWDLLKESVVYYCGNPIGTIAASDTSSSSILNYDQVFIRDFIPSGIAFLLKGEYDIVRNFILHTLQLQSWEKTMDCHSPGQGLMPASFKVRTVPLDGDNSVTEDVLDPDFGEAAIGRVAPVDSGLWWIILLRAYGKCTGDLSVQERVDVQTGIKMILKLCLADGFDMFPTLLVTDGSCMIDRRMGIHGHPLEIQALFYSALLCAREMLAPEDGSADLIRALNNRLVALSFHIREYYWIDMKKLNEIYRYKTEEYSYDAVNKF…
GH_A01G1088	MCPLRINGSPNGNVKTLESAGTIFEAEDSDILLRIMERPRAINVSFEERPSNELLSNHFECLSPHGRRSGFNSPRSYTSFEAHAMVGEAWENMKRSIFYYRRQPVGTVAAMDHSVEELNYDQVFVRDFVPSALAFLMNGEEEVVKNFLLKTLHLQSWEKMIDQFKLGEGVMPASFKVIHNPVRNREILIADFGESAIGRVAPVDSGFWWIILLRAYTRHTGDSSLAEMPECQRGMRLILTLCLSEAFDTFPTLLCADGCCMIDRRMGVYGYPIEIQALFFMALRCALLLLKQDQEGKEFIERIVKRLHALSFHMRNYFWLDLKQLNDIYRYKTEEYSHTAVNKFNMMPDSLPDWVFDFMPTRGGYFIGNVSPARMDFRWFCLGNCVAILSSLATPEQAS…
GH_D10G2009	MKSSTCIGISSMKPCCRFLISYRSSSFFGFSPPKMSRSGIRNLSKSLSKAVDRRRVHSCKHSKSQVVGYKCLADPNRRAFSVSDSSWGQSRVVSDSFRVDKGRSREVLVIPRVASDFRNHSTSVEHHVNEKNFERIYIQGGLNVKPLVIERIETGDGLVKEDNTGINASESDVNTNDVEGSNLTEPRIEREVSEIEKEAWNILRGAVVNYCGNPVGTVAANDPADKQPLNYDQIFIRDFVPSALAFLLNGEAEIVKNFLLHTLQLQSWEKTVDCYSPGQGLMPASFKVRTVPRDGSPEAFEEVLDPDFGESAIGRVAPVDSGLWWIILLRAYGKITGDYSLQDRVDVQTGIRLILNLCLTDGFDMFPSLLVTDGSCMIDRRMGIHGHPLEIQALFYSAL…
GH_D01G1130	MCPLRINGSPNGNVKTLGSAGTIFEAEDSDILLRIMERPRAINVSFEERPSNELLSNHFECLSPHGRRSGFNSPRSYTSFEAHAMVGEAWENMKRSIVYYRRQPVGTVAAMDHSVEELNYDQVFVRDFVPSALAFLMNGEEEVVKNFLLKTLHLQSWEKMIDQFKLGEGVMPASFKVIHNPVRNREILIADFGESAIGRVAPVDSGFWWIILLRAYTRHTGDSSLAEMPECQRGMRLILTLCLSEAFDTFPTLLCADGCCMIDRRMGVYGYPIEIQALFFMALRCALLLLKQDQEGKEFIERIVKRLHALSFHMRNYFWLDLKQLNDIYRYKTEEYSHTAVNKFNVMPDSLPDWVFDFMPTRGGYFIGNVSPARMDFRWFCLGNCVAILSSLATPEQAS…
GH_D04G0222	MSIMSMATSEGVLQVLSGAAPRLLSSDLGSSNSDLALYSKCHFKSVKNKGSRYFKSLKCSSMIRCHIGSYNYRRLVGGFDRNAAINRLRLLGCKCQQADHGSGVGMDEGNGARFVDNANESNLSGSMNSQKKLEFEDSERLKREKEMLASAGTGTTTFYKSGIDSIEDEAWSLLRDSMVYYCGSPIGTIAANDPTDSGVLNYDQVFIRDFIPSGIALLLKGEYDIVKNFILHTLQLQSWEKTMDCHSPGQGLMPASFKVRSAPLDGDDSATVEVLDPDFGEAAIGRVAPVDSGLWWIILLRAYGKCSGDLSLQDRIDVQTGIRMILRLCLADGFDMFPTLLVTDGSCMIDRRMGIHGHPLEIQSLFFSALLSAREMLTPEDGSDDLTRALNNRLIALSF…
GH_A09G1318	MEGTKEMGLRNVSSTCSINEMDDYDLSRLLDKPRLNIERQRSFDERSLSELSIGLTRAGLDNYETTYSPGGRSRSGFDTPASSTRNSFEPHPMVAEAWEALRRSLVYFRDQPVGTIAAYDHASEEVLNYDQVFVRDFVPSALAFLMNGEPDIVKNFLLKTLQLQGWEKRIDRFKLGEGAMPASFKVLHDPVRKSDTIIADFGESAIGRVAPVDSGFWWIILLRAYTKSTGDLSLAETPECQKGMRLILTLCLSEGFDTFPTLLCADGCSMIDRRMGIYGYPIEIQALFFMALRCALSMLKHDAEGKECIERIVKRLHALSYHMRSYFWLDFQQLNDIYRYKTEEYSHTAVNKFNVIPDSIPDWVFEFMPTRGGYFIGNVSPARMDFRWFCLGNCIAILS…
GH_A11G3078	MNAIHFFRKSTMKARSRVLSLRNASFLGFARSFNPFVFERKLCSKKKDFLLNFNQVTQSHHAYPFRFLCFQRVVNDTQKLHCLPSSSFVQSRAVSRPYDVSIEARVASTVRGLSTRGNDIDVTPLVVGGNVAVAEGENNVKKNGVSAKSEVEKEAWRLLKDAVVTYCGSPVGTVAANNPGDKQPLNYDQVFIRDFVPSALAFLLRGEGEIVENFLLHTLQLQSWEKTVDCYSPGQGLMPASFKVRTVPLEDNKFEEVLDPDFGESAIGRVAPVDSGLWWIILLRAYGKITGDYSLQERVDVQTGIRLILNLCLADGFDMFPSLLVTDGSCMIDRRMGIHGHPLEIQALFCSALRCSREILTANGSSKNLVSAINNRLSALSFHVREYYWVDMKKVNEIY…
GH_A03G2265	MSTPDVDVDVNQNQNQNKNVKAEDILCPLAEYEECDFSKLLEKPRLLNIDRQRSLDERSLSELSIGISPRHATRAIDLNSSRFFEQLDSICSPLGRRSGFSTPRSQIGFDPHPMVAEAWEALRRSLVYFRGQPVGTIAALDTTEENLNYDQVFVRDFVPSALAFLMNGEPEIVKNFILKTLRLQSWEKKIDRFQLGEGVMPASFKVLHDPVRNNETLIADFGESAIGRVAPVDSGFWWIILLRAYTKSTGDTSLAELPECQKGMRLILSLCLSEGFDTFPTLLCADGCCMIDRRMGVYGYPIEIQALFFMALRCALLLLKQDDEGKEFIERIVKRLHALSYHMRSYFWLDLKQLNDIYRFKTEEYSHTAVNKFNVMPDSLPEWVFDFMPVYGGYFIGNV…
GH_A13G1346	MNNLVSLCNSTMKLPSRVLTLRNASVVGFRHLYNTPCDQKLTFKSKASFSFNQNSQFHAFPSPFLAFQGVINNTQKLICLTSSSFGLHSTVSRPYGVPIEASAVETDKNPERLCVKNCNNAKPQEDENIVGGEVPGAEYGNSRASLESEIDKEAWSLLRDAVVTYCGFPVGTVASNDPGDKHPLNYDQVFIRDFVPSALAFLLGGEGEIVRNFLLHTLQLQSTEKTVDCYSPGQGLMPVSFKVRTVPLGDNKFEEVIDPHFGGSAIGRVAPVGSGLWWIILLRAYGKISGDYKLQEREDFQTGIKMILNLCLADGFDMFPSLLVTDGSCMIDRKMGVHGHPLEIQALTYAALRCSREMLTVNECSKNLMTAINNRLSALSFHIREYYWVDLKKTNEIYR…
GH_D11G1057	MSSFTSLNFLEVTNEAGAAPRPPSSTPFSEDSEKEVEATSGKEVEPVDSLNLIGLQQKEERTTLIEEQLSETLEKESDVVSEKSSDFIVFRKCKFAENSLPSQEKNIFKDDGVSEYVEKPSSGSLETDNVKSIHNGNPSLESREGGTPYTPEEKCQDSVGNGESYTSQEENESSEKPEEKLKKTMRVQSNENISDNTSVAHTSLKSCASVGTGFEKNFELNSILSAIRSNGFLEGRAENGAMVEEAWETLQKSYVYYKGKPVGTLAAMDPTAEALNYNQVFVRDFVPSGLACLMRSASPGGDPVIVKNFLLKTLHLQGWEKRIDNFTLGEGVMPASFKVLYDSHRQKETLVADFGGSAIGRVAPVDSGFWWIILLRSYTKCTQDYTLSEMPEVQRGMKL…
11、Solanum tuberosum
PGSC0003DMG400013856	MATQYHSSYDLENSASHYTFLPDQPDSGHRKSLKIISGIFLSSFLLLSVAFFPILNNQSPDLQSNSRSPAPPSRGVSQGVSDKTFRDVVNASHVSYAWSNAMLSWQRTAYHFQPQKNWMNDPNGPLYHKGWYHLFYQYNPDSAIWGNITWGHAVSKDLIHWLYLPFAMVPDQWYDINGVWTGSATILPDGQIMMLYTGDTDDYVQVQNLAYPTNLSDPLLLDWVKYKGNPVLVPPPGIGVKDFRDPTTAWTGPQNGQWLLTIGSKIGKTGIALVYETSNFTSFKLLDEVLHAVPGTGMWECVDFYPVSTEKTNGLDTSYNGPGVKHVLKASLDDNKQDHYAIGTYDLTKNKWTPDNPELDCGIGLKLDYGKYYASKTFYDPKKQRRVLWGWIGETDSES…
PGSC0003DMG400002583	MGYASSVWLGVLVFISIHGYGNIRLFEASSRVIQTPDQIYRTGYHFQPAKYWMNDPNGPMIYMGIYHFFYQYNPYDAQAGNIVWGHSTSTDLVNWTPQPPALLRSEPYDFKGCFSGSTTLLSGGKPAILYTGVDFSDNQVQNLAVPKNLADPYLTEWVKSPYNPLIAPNSVNKIDGQNFRDPTTAWLNPDGNWRMVVGNQQDGNGIGLLYRSKNFIDWIQAENPLHFMNYSGMWECPDFFPVSTISQNGLETSTMGPNVKHVFKASKASTDFYTVGTYNPNKDIFIPDNKSLDIGLGFRYDYGKFYASKSFFESSTSRRILFGWVNESVNNLEMNSIRGWAGLQGIPRRIWLHKSGNQLLQWPIVEIEKLRMNPVIEDTSVLMPGSIREISGVNATQAD…
PGSC0003DMG400027925	MWECPDFFLVSNVKHLLKVSVFQSQVEYYTIGTYDHDMDIFFPDSGSVDNESGLRLDYGKYYASKSFFDSEKKRRILLAWVNESTSANIDIMKRWSGLQAFPRKIWLNKSGKQLVQWPVEEMAKLRTNQVELQITTLKAGSLLEISGVTWAQADVEISFIIPMFDRAEVYDSNWRNPQEICSQRGSSAKSGVVPFGLLVLASSDLQEFTTVFFIIFKKNDKFVVLMCSDQKRSSLGLDYDKTTYGAFWMLILLSKKFH
PGSC0003DMG400033142	MIYKGIYHLFYQYNPESAEWGNIAWGHSTSTDLVNWTIHPPALLPSDTYDINGCWSGSATILQDGTPAILYTGGDSQNVQLQNLAVPKDPSDPYLVEWVKSPHNPIMTPNEEEKESFRDPTTAWLGPDGIWRVVIGNERKNRGTSVLYKSKDFVHWTEAERPLHSSSETTMWECPDLFPVLIDGENALDISEIFSGIKHVLKNSVARSFVDYYTVGVYDHHNDVYTPDEGSVDNESGLRLDYGRYYASKSFFDSEKKRRIFIAWVNESTSREIDLIKGWSGLQSFPRKIWLDKGGKQLIQWPVEEIETLRTNKVDLQNITLEAGSKREISGVTAAQADVEISFSIPIAVLEQAEVLESSWTNPQEMAKKSGSSANTGVGPFGLLVLASNNIEEYTAIFF…
PGSC0003DMG400004790	MSIPNSESNNGVPYTQLPESDNDSGNTPASSCRRPKKSTFMILTGLVAFLLFFVAVKYGNNDDSDDVNPGPVPPEQTVCNMLGSNLMPLTTMRTLARGVTEGVSAKSRGHFLGARPFPWTQKMLAWQRTSFHFQPKKNWMNDPNGPLYYKGWYHLFYQYNPEAAVWGNIVWGHAVSKDLIHWQHLPVAMVADQWYDINGVWTGSATFLPNGDLIMLYTGSTNELVQVQNLAYPADPSDPLLKKWIKYEGNPVLIPPPGIGLKDFRDPTTAWTTPEGKWRITIGSKINKTGISLVYDTIDFKKFELLKGALHGVPGTGMWECVDFYPVSKIVENGLDTSENGPAVKHVLKSSLDDDRNDYYALGTYDAGAGKWVPDNPIIDVGIGLRYDYGNFYASKTFY…
PGSC0003DMG400008943	MYYNGVYHLFYQYNPKGSVWGNIVWAHSVSKDLINWIHLEPAIYPSKKFDKYGAWSGSATILPNNKPVILYTGVVDSHDSQVQNYAIPANLSDPFLRKWIKPNNNPLIVPDNSINKTKFRDPTTAWMGQDGLWRIVIGSMRNHRGMALLYRSRDFIKWAKAQHPLHSSPHTGNWECPDFFPVSLKNTNGLDASYRGKNVKHVLKNSLDVNRFEYYTIGMYDTKKDRYIPDNNSIDGSKGLRLDYGNFYASKSFYDPMKNRRIVWGWTNESDVLPDDEIKKGWAGIQAIPRKVWLDPSGKQLIQWPIEELETLRKQKIQLNNKKLSKGEMFEVKGISASQADVEVSFSFSSLNKAEQFDPNWADFYAQDVCAIKGSTIQGGLGPFGLATLASKNLEEYTP…
PGSC0003DMG401028252	MHGHHRMLQTNTDPNAPMYYNGVYHLFYQYNPYGSVWGNIVWAHSVSTDLINWIPLEPGIYPSEVFDKYGTWSGSATILPNNKPIILYTGIVDAKNTQVQNYAIPANISDPFLRKWIKPDNNPLIVADVSINKTQFRDPTTCWLGQDGYWRTLIGSVWGKQGLAILYKSKNFMKWTKIQHPLHSVDGTGNWECPDFFPVLLHGTNGLDASYNKKNIKHALKVSLDVTRFEYYTVGIYDTKKDRYIPDKTSIDGWKGLRLDYGNYYASKSFYDPSKNRRIMWGWANESDTVNDDVKKGWAGIQTIPRKLWLDPSGKQLVQWPVEELETLREQKVQLSNRKLNKGDKIEVKGITPAQADVEVTFSFSSLDKAEPFDPNWDNLYAQDVCAIKGSTVQGGLGP…
PGSC0003DMG400011037	MVFLKNCFLCPFLVIIIVLLFCFNEIKASHEVFRNLQSLSATNPRKYHRTGYHFQPPKHWINGPMYYNGVYHLFYQYNPKGAVWGNIVWAHSVSIDLINWNRVEHAIYPSKEFDKYGTWSGSVTILPDNKPVILYTGIVDANNTQVQNYAIPADVSDPLLRKWIKPDNNPLIVADNSINKTQFRDPTTAWLGRDGQWRMVVGSARRHRGVAILYKSRDFLKWTKAQHPLHSSSKTGNWECPDFFPVSLNHTNGLDTSVDGENVKHVLKVSLDDTRFEYYTIGTYDTKNDRYIPDDTMIDGWKGLRLDYGNFYASKTFYDPSKNRRVLWGWANESDVVPKDAIKKGWAGIQSIPRKLWLDPSGKQLVQWPVEELETLRKKKVELRNHNLDKGETVEVEGI…
PGSC0003DMG400008388	MYYNGIYHLFYQYNTKGEVWGNIVWAHSVSVDMVNWINLEHAIYPSEVFDKYGTWSGSTTILPGNKPVILYTGIVDDEQTQVQNYAIPANLSDPFLRKWIKPDNNPLVVADESINKTKFRDPTTAWLGQDGSWRMLVGSLRKNKRGLAILYRSRDFMKWTKAQHPFHSAAKTGNWECVDFFPVSLENTDGLDTSVIGKKIKHVLKVSLDDTRWDYYTIGTYDTKKDRYVPDDTMIEGYHGLRLDYGNFYASKTFYDPSKNRRILMGWCNESDVFPTDDIYKGWSGIQAIPRKLWIDPSGKHLVQWPIEELETLRKKKVELRNYKLNKGENVEVQGITPAQADVEVTFSFSSLENAEEFDPSWVDLYAEDVCAIRGSTVQGGLGPFGLLTLSSENLEEYT…
PGSC0003DMG400008942	MYFNGVYHLFYQYNPNGSVWGNIVWAHSVSKDLINWINLEPAIYPSKPFDQFGTWSGSATILPGNKPVILYTGIVDANQTQVQNYAIPANLSDPYLREWIKPDNNPLIVADASINKTKFRDPTTAWMGKDGHWRIVMGSLRKHSRGLAIMYRSKDFMKWVKAKHPLHSTNGTGNWECPDFFPVALKGTNGIDQYGEEYKYVLKNSMDLTRFEYYTLGKYDTKKDRYVPDVGSIDSWKGLRFDYGNFYASKTFYDTSKNRRVIWGWSNESDIFPEDDNAKGWAGIQLIPRKVWLDPSGKQLIQWPVEELETLRTQKVQLSNKKLNNGEKVEVTGITPAQADVEVTFSFASLDKAESFDSSWTDMYAQDVCGLKGADVQGGLGPFGLATLATENLEENTPV…
PGSC0003DMG402028252	MEILRKSSSLWALPILLLCFFINNGVFVDASHKVYMHLQSTTSHVDASKVHRTGYHFQPPKNWINDPNGPMYYNGVYHLFYQYNPKGAIWGNIVWAHSVSKDLINWIPLEPAIYPSKVFDKYGTWSGSATILPGNKPVILYTGIVDANKTQVQNYAIPANMSDPYLRKWIKPDNNPLIVADKTINKSQFRDPTTAWMGRDGNWRILVGSVRNHRGKVIMYKSDKDFMKWTKAKHPLHSAPGTGNWECPDFFPVSLKNKNGLDTSYNGKDIKHVLKVSFDVTRFDHYTIGTYDTKKDKYFPDNTSIDGWKGLRLDYGNYYASKTFFDNGKNRRILLGWANESDTVDNDVRKGWAGVHPIPRKIWLDPSGKQLVQWPVQELETLRKKKVQLNNKKLNKGEK…
PGSC0003DMG400013088	MNTSSCIGISTMKPCCRILSSCKGSSFIGYSFGKCNHLINDNLSNPHCKLDDIHRVSNYANRVIGVIGSNRSVFCGSDSNWRHARILLGFRLNKETRCYCVNANAASDVRNHSTSIEAQVNEKIFDKFYIHGGLNVKPLVIDRKESGKDVAKVEKVRTDVNDGSGVNVKHPDNYLNGESVSESPHEKELSEVEKEAWTLLRGAVVNYCGFPVGTVAANDPADMQPLNYDQVFIRDFVPSALAFLLNGEGGIVKNFLLHTLQLQSWEKSVDCYNPGKGLMPASFKVRTVPLDGSNGEFKDVLDPDFGESAIGRVAPVDSGLWWIILLRAYGRITGDYTLQERVDVQTGICLILHLCLSDGFDMFPTLLVTDGSCMIDRRMGIHGHPLEIQALFYSALRSS…
PGSC0003DMG400002756	MSNFRQKCDFHSYPSRILGNGRIINRTQKLFCVVRNSSCGQSRVFSRNCNGINPIGASKRGFHVIASVASDFRNHSTSVEKTRVNNDKNFERIYVQGGLNAKKPLGLENADLDEHAATGQHEKVESVKEGEESQTVKEAWRLLENAVVTYCGSPIGTLAANDPNDKLPLNYDQVFIRDFIPSALAFLLKGEKEIVRNFLLHTLQLQSWEKTVDCYSPGQGLMPASFKVRTVPLDDNKYEEVLDPDFGESAIGRVAPVDSGLWWIILLRAYGKITGDYGLQERVDVQTGIKLIINLCLSDGFDMFPSLLVTDGSCMIDRRMGIHGHPLEIQALFYSALRCSRELLSLDEGSKNLVNAINNRLSALSFHIREYYWVDMKKINEIYRYKTEEYSTEATNKFN…
PGSC0003DMG400026530	MGASEAALQLLSGTLSFQVRTSSILAKSNSLLCYERCFKARNCGDWRYKQIKGLKKLQDCSSLHAFRGLHSVFRGEKIYNRSNLSICNCQQPERVSETIIKGGNGKSMHTVPPKIPNLTPDEQNMKQENGARPFSEGFKTAASVNSRPRTNTESIEDEAWHFLRAAMVYYCGSPVGTIAANDPSEATMLNYDQVFIRDFIPSGIAFLLKGEYDIVRNFILHTLQLQSWEKTMDCYSPGQGLMPASFKVRTIPLDNDESATEDVLDPDFGEAAIGRVAPVDSGLWWIILLRAYGKCSGDLSLQERVDVQTGMKMILRLCLADGFDMFPTLLVTDGSCMIDRRMGIHGHPLEIQALYYSALLGAREMLAPEEASTDLVRALNNRLLALSFHIREYYWIDVK…
PGSC0003DMG400019494	MATSEAVLQVLGGSLPSLFGSDNSFRKLGSSHTSRSFIRIRKKRGSKCVNFLNCSNISYRAIRVDCFQSIRQSVHGDITHSYLRSVNCKCQQADSASSFASEKGNGSWISDNDQSFDTVLGNTPSVMQFETVRELKVGEEDFQSNGSLRPNVSAEDTLNRIAGNSIEDEAWELLRESMVYYCGSPVGTIAAKDPTSSTADVLNYDQVFIRDFIPSGIAFLLKGEYEIVRNFILHTLQLQSWEKTMDCHSPGQGLMPASFKVRTVPLDGDDSATEEVLDPDFGEAAIGRVAPVDSGLWWIILLRAYGKSSGDLSVQERIDVQTGIKMILRLCLADGFDMFPTLLVTDGSCMIDRRMGIHGHPLEIQALFHSALLCAREMLTPEDGSADLIRALNNRLVAL…
PGSC0003DMG400026107	MEETGLRNVGSNCSISEIDDYDLSKLLNKPRLNIERKRSFDERSLSELSIGLSRGLDHYESASPGRSVLDTPVSSARNSFEPHPMVAEAWDALRRTMVHFRGQPVGTIAAIDHASEEVLNYDQVFVRDFVPSALAFLMNGEPDIVKNFLLKTLQLQGWEKRVDRFKLGEGVMPASFKVLHDPVRKTDTIVADFGESAIGRVAPVDSGFWWIILLRAYTKSTGDLSLSETTECQKGMRLILSLCLSEGFDTFPTLLCADGCSMIDRRMGVYGYPIEIQALFFMALRSALAMLKHDTEGKEFIERIVKRLHALSYHMRSYFWLDFQQLNDIYRYKTEEYSHTAVNKFNVIPDSIPEWVFDFVPTRGGYFIGNVSPARMDFRWFALGNCIAILSSLATPEQA…
PGSC0003DMG400009257	MDDFDLSKLLDKPRINIERQRSFDERSLSELSIGLSRGLDNYENTYSPGRSGLDTPASSARNSFEPHPMVAEAWDALRRSMVHFRGQPVGTIAAVDHAAEEVLNYDQVFVRDFVPSALAFLMNGEPDIVKNFLLKTLQLQGWEKRVDRFKLGEGVMPASFKVLHDPVRKTDTIMADFGESAIGRVAPVDSGFWWIILLRAYTKSTGDVSLAETPECQRGMRLILSLCLSEGFDTFPTLLCADGCSMIDRRMGIYGYPIEIQALFFMALRSALAMLKHDTEGGEFVERIVKRLHALSYHMRSYFWLDFQQLNDIYRYKTEEYSHTAVNKFNVIPDSIPDWVFEFVPKRGGYFIGNVSPARMDFRWFALGNCIAILSSLATPEQASAIMDLIEARWDELVA…
PGSC0003DMG400009936	MPSPVDVSQNGNARQAEAAPSLFEIEEDLARLLERPRQVNIERKRSFDERSFSEMSMTHSPPRQVYKNSENSSRVFDNMVGVYSPGRWSGIHTPRSTFGYEPHPIIGEAWEALRRSIVNFRDQPVGTIAAIDNSAEELNYDQVFVRDFVPSALAFLMNGEPDIVKNFLLKTLRLQSREKKIDQFKLGDGVMPASFKVSHDPVRNYETITADFGESAIGRVAPVDSGFWWIILLRAYTKSTGDTSLAEMPECQRGIRLILELCLSEGFDTFPTLLCADGCSMIDRRMGVYGYPIEIQALFFMALRCALFLLKHDEENRECCDAIIKRLHALSFHMRSYYWLDIKQLNDIYRYKTEEYSHTAVNKFNVMPDSLPEWVFDFMPTRGGYFIGNVSPAHMDFRW…
PGSC0003DMG400001596	MSTHSGDVSNNDSSIRNIDSCSSVTELEDIDFSRLPRPRNLNIERQGSYDEKSLTETQLGFSPHPPSRAENFFRALEHFDCIFSPSKRSEFTTPRSPFGQGPHPMVAEAWDSLRRTLVHFRGQPVGTIAALDNSDEKLNYDQVFVRDFVPSALAFLMNREPEIVKNFLLKTLRLQSWEKKIDRFQLGEGVMPASFKVLHDPVRNTETLIADFGESAIGRVAPIDSGFWWIILLRAYTKSTGDTSLSELPECQKGMRLILSLCLSEGFDTFPTLLCADGCSMIDRRMGVYGYPIEIQALFFMALRCALLLLKHDAEGKEFVERIVKRLHALSYHMRNYFWLDLKQLNDIYRYKTEEYSHTAVNKFNVMPDSLPEWIFDFMPVSGGYFLGNVGPSNMDFRW…
