# Supplementary material for: Genome-Wide Comparative Analysis of Invertases in the Salicaceae with the Identification of Genes Involved in Catkin Fiber Initiation and Development
Source: Curr Issues Mol Biol. 2025 Jun 5;47(6):423. doi: 10.3390/cimb47060423 (PMC12191948; doi:10.3390/cimb47060423)
Supplement: Supplementary file 1 [file cimb-47-00423-s001.zip › Supplemental Table S6.xlsx]

## Sheet: Sheet1
Supplementary Table S6. Cis-acting regulatory element in PdeINV and SsuINV
GENEID	START	END	CIS-ACTING REGULATORY ELEMENT
PdeCWINV1	339	384	cis-acting element involved in the abscisic acid responsiveness
PdeCWINV1	1092	1138	cis-acting element involved in low-temperature responsiveness
PdeCWINV1	1567	1614	light responsive element
PdeCWINV1	248	294	cis-acting regulatory element essential for the anaerobic induction
PdeCWINV1	1508	1555	MYB binding site involved in light responsiveness
PdeCWINV1	1397	1443	auxin-responsive element
PdeCWINV2	1212	1261	cis-acting element involved in salicylic acid responsiveness
PdeCWINV2	504	550	MYBHv1 binding site
PdeCWINV2	730	779	cis-acting element involved in the abscisic acid responsiveness
PdeCWINV2	1071	1118	MYB binding site involved in light responsiveness
PdeCWINV2	1329	1375	auxin-responsive element
PdeCWINV2	1355	1402	cis-acting element involved in gibberellin-responsiveness
PdeCWINV2	257	303	cis-acting regulatory element essential for the anaerobic induction
PdeCWINV3	170	216	cis-acting element involved in low-temperature responsiveness
PdeCWINV3	110	157	cis-acting regulatory element involved in auxin responsiveness
PdeCWINV3	118	164	cis-acting regulatory element essential for the anaerobic induction
PdeCWINV3	54	100	MYB binding site involved in drought-inducibility
PdeVINV1	1084	1133	cis-acting element involved in the abscisic acid responsiveness
PdeVINV1	1291	1337	MYBHv1 binding site
PdeVINV1	103	149	cis-acting regulatory element essential for the anaerobic induction
PdeVINV1	848	895	gibberellin-responsive element
PdeVINV1	428	474	auxin-responsive element
PdeVINV1	1852	1898	light responsive element
PdeVINV2	359	405	MYB binding site involved in drought-inducibility
PdeVINV2	460	506	auxin-responsive element
PdeVINV2	1812	1858	cis-acting regulatory element essential for the anaerobic induction
PdeVINV2	1941	1987	cis-acting element involved in low-temperature responsiveness
PdeVINV2	433	479	light responsive element
PdeVINV3	1186	1232	cis-acting element involved in low-temperature responsiveness
PdeVINV3	290	339	cis-acting element involved in salicylic acid responsiveness
PdeVINV3	1144	1195	MYB binding site involved in flavonoid biosynthetic genes regulation
PdeVINV3	502	549	cis-acting element involved in the abscisic acid responsiveness
PdeVINV3	1677	1724	MYB binding site involved in light responsiveness
PdeVINV3	336	382	auxin-responsive element
PdeVINV3	408	454	cis-acting regulatory element essential for the anaerobic induction
PdeVINV4	7	52	cis-acting element involved in the abscisic acid responsiveness
PdeVINV4	162	208	MYBHv1 binding site
PdeVINV4	1142	1188	light responsive element
PdeVINV4	920	966	cis-acting regulatory element essential for the anaerobic induction
PdeVINV4	1849	1896	cis-acting regulatory element involved in auxin responsiveness
PdeNINV1	965	1011	cis-acting regulatory element essential for the anaerobic induction
PdeNINV1	488	535	gibberellin-responsive element
PdeNINV1	173	220	MYB binding site involved in light responsiveness
PdeNINV1	912	957	cis-acting element involved in the abscisic acid responsiveness
PdeNINV1	101	147	light responsive element
PdeNINV2	63	109	cis-acting element involved in the abscisic acid responsiveness
PdeNINV2	562	608	light responsive element
PdeNINV2	1660	1709	cis-acting element involved in salicylic acid responsiveness
PdeNINV2	206	252	cis-acting regulatory element essential for the anaerobic induction
PdeNINV2	1726	1772	auxin-responsive element
PdeNINV2	250	297	gibberellin-responsive element
PdeNINV2	85	131	MYB binding site involved in drought-inducibility
PdeNINV3	326	372	cis-acting regulatory element essential for the anaerobic induction
PdeNINV3	566	615	cis-acting element involved in the abscisic acid responsiveness
PdeNINV3	1832	1878	cis-acting element involved in low-temperature responsiveness
PdeNINV3	379	426	light responsive element
PdeNINV4	132	178	light responsive element
PdeNINV4	792	843	MYB binding site involved in flavonoid biosynthetic genes regulation
PdeNINV4	759	804	cis-acting element involved in the abscisic acid responsiveness
PdeNINV4	901	947	MYB binding site involved in drought-inducibility
PdeNINV4	1419	1465	cis-acting regulatory element essential for the anaerobic induction
PdeNINV4	1329	1382	light responsive element
PdeNINV5	842	889	cis-acting element involved in gibberellin-responsiveness
PdeNINV5	1754	1801	gibberellin-responsive element
PdeNINV5	66	112	cis-acting regulatory element essential for the anaerobic induction
PdeNINV5	1130	1179	wound-responsive element
PdeNINV5	96	146.5	MYB binding site involved in flavonoid biosynthetic genes regulation
PdeNINV5	688	735	cis-acting element involved in the abscisic acid responsiveness
PdeNINV5	133	179	cis-acting element involved in low-temperature responsiveness
PdeNINV5	1426	1475	cis-acting element involved in salicylic acid responsiveness
PdeNINV6	1495	1541	cis-acting regulatory element essential for the anaerobic induction
PdeNINV6	506	553	MYB binding site involved in light responsiveness
PdeNINV6	1272	1318	auxin-responsive element
PdeNINV6	1223	1270	gibberellin-responsive element
PdeNINV6	758	803	cis-acting element involved in the abscisic acid responsiveness
PdeNINV6	2	51	cis-acting element involved in salicylic acid responsiveness
PdeNINV6	855	901	cis-acting element involved in low-temperature responsiveness
PdeNINV7	1309	1356	light responsive element
PdeNINV7	1042	1087	cis-acting element involved in the abscisic acid responsiveness
PdeNINV7	611	657	MYBHv1 binding site
PdeNINV7	849	895	auxin-responsive element
PdeNINV7	1509	1556	gibberellin-responsive element
PdeNINV7	1468	1514	MYB binding site involved in drought-inducibility
PdeNINV7	1962	2008	cis-acting regulatory element essential for the anaerobic induction
PdeNINV7	438	485	cis-acting element involved in gibberellin-responsiveness
PdeNINV8	1510	1559	cis-acting element involved in salicylic acid responsiveness
PdeNINV8	105	151	MYB binding site involved in drought-inducibility
PdeNINV8	150	196	light responsive element
PdeNINV8	1406	1452	cis-acting regulatory element essential for the anaerobic induction
PdeNINV8	142	190	cis-acting element involved in the abscisic acid responsiveness
PdeNINV9	401	447	cis-acting regulatory element essential for the anaerobic induction
PdeNINV9	1512	1559	gibberellin-responsive element
PdeNINV9	455	501	auxin-responsive element
PdeNINV9	374	420	cis-acting element involved in the abscisic acid responsiveness
PdeNINV9	1443	1490	light responsive element
PdeNINV10	77	127	cis-acting element involved in salicylic acid responsiveness
PdeNINV10	1253	1299	MYBHv1 binding site
PdeNINV10	1433	1479	MYB binding site involved in drought-inducibility
PdeNINV10	799	846	cis-acting element involved in gibberellin-responsiveness
PdeNINV10	490	536	cis-acting regulatory element essential for the anaerobic induction
PdeNINV11	1124	1171	gibberellin-responsive element
PdeNINV11	603	649	cis-acting regulatory element essential for the anaerobic induction
PdeNINV11	1266	1312	cis-acting element involved in low-temperature responsiveness
PdeNINV11	1736	1785	light responsive element
PdeNINV11	1422	1468	cis-acting element involved in the abscisic acid responsiveness
PdeNINV12	1880	1926	MYBHv1 binding site
PdeNINV12	776	825	cis-acting element involved in the abscisic acid responsiveness
PdeNINV12	285	332	light responsive element
PdeNINV12	750	797	cis-acting regulatory element involved in auxin responsiveness
PdeNINV12	316	362	cis-acting regulatory element essential for the anaerobic induction
PdeNINV12	433	479	MYB binding site involved in drought-inducibility
PdeNINV12	1252	1299	gibberellin-responsive element
PdeNINV12	838	884	auxin-responsive element
SsuCWINV1	336	382	cis-acting regulatory element essential for the anaerobic induction
SsuCWINV1	1808	1855	cis-acting regulatory element involved in auxin responsiveness
SsuCWINV1	414	459	cis-acting element involved in the abscisic acid responsiveness
SsuCWINV1	1215	1262	gibberellin-responsive element
SsuCWINV1	4	50	cis-acting element involved in low-temperature responsiveness
SsuCWINV1	1505	1554	cis-acting element involved in salicylic acid responsiveness
SsuCWINV1	469	515	MYBHv1 binding site
SsuCWINV2	4	51	gibberellin-responsive element
SsuCWINV2	501	547	MYB binding site involved in drought-inducibility
SsuCWINV2	1163	1210	MYB binding site involved in light responsiveness
SsuCWINV2	616	662	cis-acting regulatory element essential for the anaerobic induction
SsuCWINV2	772	817	cis-acting element involved in the abscisic acid responsiveness
SsuCWINV2	1650	1696	MYBHv1 binding site
SsuCWINV3	1508	1557	cis-acting element involved in salicylic acid responsiveness
SsuCWINV3	1442	1489	cis-acting element involved in gibberellin-responsiveness
SsuCWINV3	885	931	cis-acting regulatory element essential for the anaerobic induction
SsuCWINV4	1093	1139	MYBHv1 binding site
SsuCWINV4	161	208	cis-acting regulatory element involved in auxin responsiveness
SsuCWINV4	1330	1377	MYB binding site involved in light responsiveness
SsuCWINV4	221	267	cis-acting element involved in low-temperature responsiveness
SsuCWINV4	105	151	MYB binding site involved in drought-inducibility
SsuVINV1	483	529	cis-acting element involved in the abscisic acid responsiveness
SsuVINV1	1964	2010	MYBHv1 binding site
SsuVINV1	702	749	gibberellin-responsive element
SsuVINV1	1248	1294	MYB binding site involved in drought-inducibility
SsuVINV1	1697	1743	light responsive element
SsuVINV1	176	222	cis-acting element involved in low-temperature responsiveness
SsuVINV2	1589	1636	gibberellin-responsive element
SsuVINV2	255	300	cis-acting element involved in the abscisic acid responsiveness
SsuVINV2	753	803	light responsive element
SsuVINV2	1885	1931	cis-acting regulatory element essential for the anaerobic induction
SsuVINV2	223	270	light responsive element
SsuVINV2	1069	1115	cis-acting element involved in low-temperature responsiveness
SsuNINV1	748	794	cis-acting regulatory element essential for the anaerobic induction
SsuNINV1	77	123	light responsive element
SsuNINV1	257	306	cis-acting element involved in the abscisic acid responsiveness
SsuNINV1	1141	1190	cis-acting element involved in salicylic acid responsiveness
SsuNINV2	188	234	light responsive element
SsuNINV2	1615	1662	MYB binding site involved in light responsiveness
SsuNINV2	1149	1196	cis-acting element involved in gibberellin-responsiveness
SsuNINV2	78	124	cis-acting regulatory element essential for the anaerobic induction
SsuNINV2	1446	1493	light responsive element
SsuNINV2	82	128	cis-acting element involved in the abscisic acid responsiveness
SsuNINV3	655	701	cis-acting element involved in the abscisic acid responsiveness
SsuNINV3	945	994	cis-acting element involved in salicylic acid responsiveness
SsuNINV3	1339	1385	MYBHv1 binding site
SsuNINV3	718	764	cis-acting regulatory element essential for the anaerobic induction
SsuNINV3	51	98	light responsive element
SsuNINV3	1833	1879	cis-acting element involved in low-temperature responsiveness
SsuNINV4	409	455	light responsive element
SsuNINV4	189	235	cis-acting regulatory element essential for the anaerobic induction
SsuNINV4	477	523	MYB binding site involved in drought-inducibility
SsuNINV4	418	463	cis-acting element involved in the abscisic acid responsiveness
SsuNINV5	771	817	MYB binding site involved in drought-inducibility
SsuNINV5	462	508	cis-acting element involved in low-temperature responsiveness
SsuNINV5	1192	1238	cis-acting regulatory element essential for the anaerobic induction
SsuNINV5	611	658	cis-acting element involved in the abscisic acid responsiveness
SsuNINV5	1665	1712	gibberellin-responsive element
SsuNINV5	1053	1099	MYBHv1 binding site
SsuNINV6	200	247	cis-acting element involved in the abscisic acid responsiveness
SsuNINV6	755	801	auxin-responsive element
SsuNINV6	1473	1520	gibberellin-responsive element
SsuNINV6	434	480	MYB binding site involved in drought-inducibility
SsuNINV6	479	525	light responsive element
SsuNINV7	1549	1595	MYBHv1 binding site
SsuNINV7	233	282	cis-acting element involved in salicylic acid responsiveness
SsuNINV7	1864	1913	wound-responsive element
SsuNINV7	1444	1490	cis-acting element involved in the abscisic acid responsiveness
SsuNINV7	123	169	light responsive element
SsuNINV7	895	942	cis-acting element involved in gibberellin-responsiveness
SsuNINV7	804	850	cis-acting regulatory element essential for the anaerobic induction
SsuNINV8	854	900	cis-acting regulatory element essential for the anaerobic induction
SsuNINV8	657	703	auxin-responsive element
SsuNINV8	1342	1392.5	MYB binding site involved in flavonoid biosynthetic genes regulation
SsuNINV8	1472	1518	MYB binding site involved in drought-inducibility
SsuNINV9	1016	1062	auxin-responsive element
SsuNINV9	1736	1785	light responsive element
SsuNINV10	852	897	cis-acting element involved in the abscisic acid responsiveness
SsuNINV10	103	149	light responsive element
SsuNINV10	1380	1426	cis-acting regulatory element essential for the anaerobic induction
SsuNINV10	100	147	MYB binding site involved in light responsiveness
SsuNINV10	841	887	auxin-responsive element
SsuNINV10	1646	1693	gibberellin-responsive element
SsuNINV10	311	357	MYB binding site involved in drought-inducibility
SsuNINV11	43	89	cis-acting element involved in low-temperature responsiveness
SsuNINV11	735	781	cis-acting regulatory element essential for the anaerobic induction
SsuNINV11	915	962	MYB binding site involved in light responsiveness
SsuNINV11	1598	1643	cis-acting element involved in the abscisic acid responsiveness
SsuNINV11	111	158	gibberellin-responsive element
SsuNINV11	830	879	cis-acting element involved in salicylic acid responsiveness
SsuNINV11	207	253	MYBHv1 binding site
